# Supplementary material for: Accuracy of different Xpert MTB/Rif implementation strategies in programmatic settings at the regional referral hospitals in Uganda: Evidence for country wide roll out
Source: PLoS One. 2018 Mar 22;13(3):e0194741. doi: 10.1371/journal.pone.0194741 (PMC5864038; doi:10.1371/journal.pone.0194741)
Supplement: S1 File — (XLS) [file pone.0194741.s001.xls]

## Sheet: Sheet1
ARU001	2381	ASS	2	3	2	33	2	1	1	ORONZI CELL	TANGANYIKA	774451557	5	1			1	2	1	5	2	4	1000	2	1	5	2	2	2				2					2	6.5	2	1	2008	1	1	1	4	1	1	1
ARU002	2382	DNR	2	1	2	52	1	2	1	OKAVU	ANAVU	782116982	10	2	3	SELF REFERRAL	2		2		8	6	20000	2	2		1	2	2				1	2	6	1	2	1	7	2	2				1	2	1	1	1
ARU003	2383	LEE	2	4	2	40	2	2	1	KENYA ZONE	ABEKU	789573131	5	1			2		1	12	3	2	3000	2	2		2	2	2				2					2	5.5	2	2				1	2	1	1	1
ARU004	2407	BAH	2	1	2	31	1	2	1	NYAI	POKEA		15	2	2		2		1	3	10	2	15000	1	1	1	1	2	2				1	1	1	5	35	2	8.7	2	2				1	4	1	1	1
ARU005	2414	AFZ	2	4	2	28	2	1	1	EUATA	ONZIVU	775991370	5	1			2		1	6	4	2	50000	2	2		2	2	2				2					2	6.2	2	2				2		1	1	1
ARU007	2420	RUV	2	9	2	36	2	1	1	ONZIVU	AWINDRI	757323063	3	1			2		1	8	4	4	15000	1	1	1	2	1	2				2					2	6.7	1	2				2		1	1	1
ARU008	2418	ALR	2	4	3	37	1	1	1	OZOA CELL	OZOA		2	2	3	SELF REFERRAL	2		2		10	2	50000	2	2		2	2	1	1	20	10	1	1	25	20	140	2	5.4	2	2				2		1	1	1
ARU009	2419	MAS	2	1	2	42	1	2	1	OKELE	OKUV	789343670	15	2	1		1	4	2		3	3	5000	2	2		2	2	1	1	22	3	1	2	22	5	35	2	6.5	2	2				2		1	1	1
ARU010	2426	ARH	2	1	1	18	1	1	1	ARUA ACADEMY CELL	ONZIRU	778463091	3	1			2		1	8	10	4	1000	2	2		1	2	2				1	2	5	4	28	1	3.4	2	2				2		1	1	1
ARU011	2427	DED	2	1	1	19	1	1	1	BIBIA CELL	BIBIA		2	1			2		2		10	4	500	2	2		1	2	2				2					2	5.8	2	2				1	2	1	1	1
ARU012	2429	AYZ	2	1	2	40	1	1	1	OBAVU A	OMACH	791617608	7	2	3	SELF REFERRAL	2		1	8	10	2	3000	1	1	1	2	1	1	1	1	3	1	1	1	5	35	2	6.2	2	2				1	1	1	1	3
ARU013	2452	CEA	2	1	3	50	2	1	1	ASURU	TANGANYIKA	777710510	7	1			2		1	4	4	1	2000	2	2		2	2	2				2					2	6.2	2	2				1	4	1	1	3
ARU014	2457	GOJ	2	1	2	69	1	1	1	DRUJIA	KUMITE	775798682	10	2	3	SELF REFERRAL	2		2		10	2	1000	2	2		2	2	2				2					2	5.5	2	2				2		1	1	2
ARU015	2462	AJS	2	1	1	18	1	2	1	GIWAU	BONDO	781393084	25	2	3	SELF REFERRAL	2		2		3	3	10000	1	1	1	2	1	2				2					2	5.2	2	2				2		1	1	2
ARU016	2474	ALS	2	1	2	36	2	2	1	ARIVU	JAKO	772087897	15	2	3	SELF REFERRAL	2		1	8	4	4	2000	1	1	1	2	1	2				1	2	10	3	21	2	6.5	2	2				2		1	1	3
ARU017	2477	EZK	2	1	2	56	1	2	1	KATI	OMO		25	2	1		1	1	1	4	3	4	5000	2	2		2	2	2				2					2	4.9	2	2				1	4	1	1	1
ARU018	2476	ADG	2	1	2	47	2	2	1	NORI	OBIA	794908463	36	2	3	SELF REFERRAL	2		9		3	2	3000	2	2		2	2	2				2					2	7.2	2	2				2		1	1	1
ARU019	2473	ONS	2	1	1	20	1	2	1	BUGO	WANDI		120	2	3	SELF	2		2		3	2	3000	2	2		2	2	2				2					2	4.9	2	2				2		1	1	1
ARU020	2475	ONN	2	1	2	33	1	2	1	OMODRIVONI	AJUNO		15	2	3	SELF REFERRAL	2		9		3	2	5000	2	2		2	2	1	1	5	3	2					2	6.8	2	2				2		1	1	2
ARU021	2493	SAT	2	4	5	53	2	2	1	ONIBA	OMBACHI	778859964	7	2	3	ATTENDING HIV CLINIC IN ARRH	2		1	8	3	3		2	2		2	2	2				2					2	6.2	2	2				2		1	1	1
ARU022	2494	ISD	2	4	2	42	1	1	1	OLUDRI	ALIWARA		6	1			2		2			2	30000	2	1	1	2	2	1	2	23	3	2					2		2	2				1	3	1	1	1
ARU023	2492	ANR	2	5	1	20	1	9	9	KOVA	KATI	755750102	10	2	3	SELF REFERRAL	2		2			2	10000	2	1	1	2	1	1	2	5	2	2					2	6.5	2	2				1	1	1	1	1
ARU024	2305	ODM	2	1	2	56	1	2	1	ARIJODRI	AYAVU	781612096	200	2	1		1	4	2		10	2	20000	2	2		2	2	1	1	15	3	2					2	6	2	2				2		2		3
ARU025	2514	NZR	2	4	2	33	1	2	1	ONDOLIA CELL	ONDOLIA		100	2	3	SELF REFERRAL	2		2		7	2	50000	2	2		2	2	2				2					2	5	2	2				1	2	1	1	1
ARU026	2513	NEE	2	4	2	60	2	2	1	ASEVU	TILEVU		20	2	2		1	4	1	12	3	2	3000	2	2		2	2	2				2					2	7.2	2	2				2		2		2
ARU027	2512	MIP	2	4	2	52	2	2	1	OMBATINI	WANDI			2	3	SELF REFERRAL	2		1	8	3	2	2500	2	1	2	2	2	2				2					2	7.3	2	2				1	3	1	1	1
ARU028	2533	ANE	2	1	2	67	1	2	1	ALIVU	ALIVU		10	1			2		2		10	3	3000	2	2		2	2	1	1	25	10	1	1	10	1	7	2	6.3	2	2				1	4	1	1	1
ARU029	2534	BAL	2	1	2	24	2	1	1	ASURU	TANGANYIKA		5	1			2		1	8	4	2	20000	2	2		2	2	2				2					2	7.1	2	2				1	3	1	1	1
ARU030	2519	MAA	2	5	2	29	2	1	1	MUCHIVU	ARIVU	788008846	3	2	3	SELF REFERRAL	2		1	4	10	4	15000	2	1	1	2	2	2				2					2	6.2	2	2				1	4	1	1	3
ARU031	2538	NJS	2	3	5	45	2	2	1	AGOROVU	ONDOPARAKA		10	2	3	SELF REFERRAL	2		1	6	4	1	3000	2	2		1	2	1	1	20	3	1	2	10	1	7	2	5.1	2	2				2		2		2
ARU032	2547	MAA	2	1	2	45	1	2	1	ARIVU	EYORI	773901804	25	2	3	SELF REFERRAL	2		2		3	2	3000	2	2		2	2	1	1	10	5	1	2	10	1	7	2	4.5	2	2				1	1	1	1	1
ARU033	2548	AFR	2	1	3	42	2	2	1	WAVA	EVATA		8	1			2		1	12	3	2	5000	2	2		1	2	2				1	2	20	2	14	2	8	2	2				2		1	1	1
ARU034	2549	ADZ	2	1	2	48	1	2	1	KANDIA	KUBO		15	2	3	SELF REFERRAL	2		2		3	2	3000	2	2		2	2	1	1	15	4	1	1	20	5	35	2	5.3	2	2				2		1	1	1
ARU035	2550	OLR	2	1	2	25	1	2	1	KOVA	KAYI	773829648	10	1	3	SELF REFERRAL	2		2		10	3	20000	2	1	2	2	2	2				2					2	7.8	2	2				1	1	1	1	1
ARU036	2551	TIJ	2	1	3	40	2	2	1	OMBACHAKO	YABIABOKO		6	2	3	SELF REFERRAL	2		1	8	3	2	4000	1	1	1	1	2	2				2					2	6.2	2	2				2		2		3
ARU037	2558	DRF	2	1	2	40	2	2	1	ROGA	EWANGA	787252582	50	2	2		2		1	8	3	1	5000	2	2		2	2	2				2					2	4.8	2	2				1	1	2		3
ARU038	2557	EDA	2	1	2	25	1	2	1	NAYI	KAYI	784457530	20	2	2		2		2		7	3	10000	1	1	1	2	1	1	1	5	5	1	1	8	3	21	2	5.1	2	2				1	1	1	1	1
ARU039	2559	HAK	2	1	1	25	2	1	1	AWINDRI	ONZIVU	774267276	2	1			2		1	8	7	6	15000	2	1	1	2	2	2				1	2	3	4	21	2	7.6	2	2				1	4	1	1	1
ARU040	2572	ETA	2	4	2	54	1	2	1	AGOROVU	OREKU	752752671	18	1			2		2		3	2	5000	2	2		2	2	2				2					2	6.4	2	1	2015	1	3	1	2	1	1	1
ARU041	2573	HAM	2	1	2	32	2	1	1	TANGAYIKA	MADI		3	2			2		1	12	2	2	1000	2	2		2	2	2				2					2	7.6	2	2				2		2		3
ARU042	2575	ODC	2	1	2	56	1	2	1	ONDEKU	PAWDUKU		5	1			2		2		3	2	5000	2	2		2	2	2				2					2	4.9	2	2				2		2		3
ARU043	2592	HAG	2	1	2	26	1	1	1	OBIZEVA CELL	KENYA WARD	772602831	3	1			2		2		10	4	5000		1	1	2	2	2				2					9	7.1	2	2				1	4	1	1	2
ARU044	2593	ATO	2	1	2	42	1	2	1	ARIWARA	ARIWARA	823021599	35	2	3	SELF REFERRAL	2		2		10	4	20000	2	1	10	2	2	2				2					2	6.3	2	2				1	2	1	1	1
ARU045	2594	NIG	2	1	2	39	2	1	1	WANAPA	EDIOFE		2	2	3	SELF REFERRAL	2		1	12	2	2	1000	2	2		2	2	2				2					2	4.5	2	2				1	1	2		3
ARU046	2605	OJT	2	1	1	27	1	2	1	OKA	ONOPI	794290227	25	2	1		1	4	2		3	2	10000	2	2		2	2	1	2	10	4	2					2	7.6	2	2				2		1	1	3
ARU047	2607	POA	2	1	3	53	2	2	1	OJIA	OJORO		26	2	3	SELF REFERRAL	2		1	12	3	2	2000	1	1	1	1	1	2				2					2	4.5	2	2				2		1	1	3
ARU048	2608	MAO	2	1	5	65	2	2	1	NARAJU	POKEA		13	2	3	SELF REFERRAL	2		2		3	1	500	2	2		1	2	2				2					2	6.5	2	2				2		2		3
ARU049	2602	2AS	2	1	5	56	2	1	1	NSAMBIYA	AWINDIRI	757000413	3	1			2		1	6	4	4	5000	2	2		2	2	2				2					2	6.8	2	2				2		1	1	1
ARU050	2610	YUN	2	1	2	55	2	2	1	ADIBU	OFAKA		30	2	1		1	4	1	8	3	2	5000	2	2		2	2	2				2					2	6.9	2	2				1	2	1	1	1
ARU051	2618	OCK	2	1	1	19	1	1	1	ACADEMY CELL	ONZIVU	777455603	6	1			2		1	4	10	4	2000	2	2		1	2	2				1	2	5	2		2	6.1	2	2				2		1	1	1
ARU052	2619	JAJ	2	4	2	52	1	1	1	UPPER BIBIA	PANGISHA WARD	777421733	2	1			2		2		7	3	6000	2	1	1	2	2	2				2					2	4.5	2	1	2013	1	3	2		1	1	3
ARU053	2620	NAF	2	1	1	26	1	2	2	OKOLLO	OKOLLO	780256599	28	2	3	SELF REFERRAL	2		2			3		2	2		1	2	2				2					2	7.2	2	2				2		1	1	1
ARU054	2653	ATS	2	4	2	28	2	2	1	OKALIBA	ONDOPARAKA	792276635	8	1			2		1	12	4	1	23000	1	1	1	1	1	2				1	2	3	2	14	2	6.2	2	1	1997	1	1	1	2	1	1	1
ARU055	2654	ATC	2	1	1	22	1	2	1	ONDEVU	OLIBA		30	2	3	SELF REFERRAL	2		2		3	2	5000	2	1		2	2	2				2					2	5.1	2	2				2		2		3
ARU056	2655	ATK	2	1	3	32	1	2	1	ADUNYO	LAMELA	787759433	15	2	3	SELF REFERRAL	2		2		3	2	5000	1	1	1	2	1	2				2					2	5.8	2	2				2		1	1	2
ARU057	2668	ESE	2	1	5	60	2	2	1	ETOCOKA	NAPILI		13	2	3	SELF REFERRAL	2		2		1	2	500	2	2		2	2	2				2					2	5	2	2				2		2		3
ARU058	2675	ATG	2	5	1	28	2	1	1	OLI B	OLI B CELL	752941111	2	2	1		1	4	1	8	1	4		2	2		2	2	2				2					2	7.8	2	2				1	2	1	3	1
ARU059	2676	ODG	2	3	2	40	1	2	1	YEPI	AYAVU		15	2	1		1	4	2		3	2	15000	2	2		2	2	2				2					2	6.7	2	2				2		1	1	3
ARU060	2679	DRB	2	3	2	35	2	2	1	OKELEMBE	DRINALA	775462724	4	1			2		1	8	2	2	5000	2	2		2	2	2				2					2	6.1	2	2				1	2	2		2
ARU061	2799	OLG	2	2	2	20	1	1	1	KEBIR	KENYA WARD	784314643	3	2	3	SELF REFERRAL	2		2		10	3	20000	2	1	1	2	2	2				2					2	5	2	2				1	2	1	1	2
ARU062	2797	DRB	2	1	5	32	2	2	1	AYIYA	AJIBU	788373588	30	2	3	SELF REFERRAL	2		1	8	4	2	30000	2	1	1	1	2	2				2					2	6.2	2	2				2		1	1	1
ARU063	2798	NYL	2	1	5	70	2	2	1	OMBACIA	OMBACHI		10	2	3	SELF REFERRAL	2		1	4	1	1	500	2	2		1	2	2				2					9	7.1	2	2				2		2		3
ARU064	2800	AKN	2	1	2	45	1	2	9	DRIBA ADUBU	OCHEBO	794355431	35	2	3	SELF REFERRAL	2		2		3	2	15000	2	2		2	2	2				2					9	6.1	2	2				1	1	1	1	1
ARU065	2887	ASM	2	1	1	25	2	2	1	OBULUKO-B	LUFE		20	2	3	SELF REFERRAL	2		2		1	2	5000	2	2		1	2	2				2					9	6.2	2	2				1	4	2		3
ARU066	2888	KUJ	2	1	2	60	1	2	1	ODRAVU	AWIKA		30	2	1		1	4	2		3	2	15000	2	2		2	2	2				2					9	7.3	2	2				1	2	1	1	1
ARU067	2889	LEM	2	1	2	44	2	2	1	POLOFOI	OZOO		40	2	1		1	4	1	12	2	1	1000	2	2		2	2	2				2					9	4.3	2	2				2		2		3
ARU068	2891	ALP	2	1	2	37	1	2	1	AYIBU	LAURA		35	1	1		1	4	2		3	2	10000	2	2		2	2	2				2					9	8	2	2				2		2		2
ARU069	2897	ALC	2	1	2	53	1	2	1	OKALIA	YABIAVOKO		15	2	2		1	4	2		3	2	10000	2	1	2	2	2	2				2					9	6	2	2				2		1	1	1
ARU070	2896	NDE	2	1	2	50	2	2	1	KARANDU	YABIAVOKO		15	2	1		1	4	1	8	1	1	1000	2	2		2	2	2				2					9	5.8	2	2				1	2	2		1
ARU071	2898	MAM	2	1	1	18	1	2	1	TIKA	ODOBU	783799832	70	2	1		1	4	2		1	3		2	2		1	2	2				2					9	8	2	2				1	2	2		1
ARU072	2901	ACM	2	4	2	22	1	2	1	ANUA	OLUFE		15	2	3	SELF REFERRAL	2		2		3	2	5000	2	2		2	2	1	2	5	3	2					9	7.1	2	2				2		1	1	3
ARU073	2884	BAL	2	1	1	20	1	2	1	AJIKU	OKUVU		30	1	2		1	4	2		10	2		2	2		1	2	2				2					2	5.2	2	2				1	2	2		3
ARU074	2905	ASW	2	1	2	24	1	2	1	EDIOFE	POKEA		10	2	3	SELF REFERRAL	2		2		5	3	20000	2	2		2	2	2				2					9	7.3	2	2				1	4	1	1	1
ARU075	2926	ACN	2	1	1	35	1	2	1	KANIKUA	WANDI	794632663	15	1			2		2		5	3	20000	2	2		1	2	1	2	10	4	2					9	6.3	2	2				1	2	1	1	1
ARU076	2925	ANG	2	1	2	35	1	2	1	YIVU	OMBAVU		20	2	3	SELF REFERRAL	2		2		3	2	10000	2	2		2	2	2				2					9	7.8	2	2				2		2		3
ARU077	2927	SAO	2	1	3	86	1	2	1	ASURU	ASURU		10	1			2		2		1	2	500	2	2		2	2	2				2					9	8.9	2	2				2		2		3
ARU078	2934	EDJ	2	1	2	40	1	2	1	ANGIRI	KAMAKA		42	2	2		1	4	2		3	2	15000	2	2		2	2	1	2	14	4	2					2	4.9	2	2				1	2	2		1
ARU079	2935	ROA	2	1	2	54	2	2	1	AWINDIRI	ONJIVU		10	1			2		1	8	4	2	10000	2	2		2	2	2				2					2	7.1	2	2				2		2		3
ARU080	2936	ISA	2	1	2	73	1	2	1	EWAVU	OCEA	777631907	72	2	1		1	4	2		3	1	10000	2	2		2	2	1	9	30	5	2					2	6.3	2	2				2		2		3
ARU081	2938	JUA	2	1	1	18	1	2	1	ORIBU	OMVULO		30	2	2		1	4	2		1	4	1500	2	2		1	2	2				2					2	7.7	2	2				2		1	1	1
ARU082	2939	SUA	2	1	2	37	2	2	1	OSABU	ORIBU		50	2	1		1	4	2		3	1	5000	2	2		2	2	2				2					2	9.8	2	2				2		2		2
ARU083	2940	GAO	2	1	2	54	1	2	1	EGARAA	OMBAVU		20	2	1		1	4	2		3	2	15000	2	2		2	2	1	2	10	3	2					2	3.5	2	2				1	2	2		1
ARU084	2957	AMP	2	1	2	35	2	2	1	OKUBE	ORIVU	776909919	56	2	1		1	4	1	8	3	2	10000	2	2		2	2	2				2					2	6.5	2	2				1	2	1	1	1
ARU085	2958	ADM	2	1	2	40	1	2	1	CMBIA	LUFE	779607960	20	2	2		1	4	2		3	2	15000	2	2		2	2	1	2	8	5	2					2	5.7	2	2				2		2		2
ARU086	3039	DRP	2	1	2	52	1	2	1	NAZZ	ADRIPI		72	2	3	SELF REFERRAL	2		2		5	4	25000	2	2		2	2	2				2					2	6.1	2	2				1	4	1	1	1
ARU087	3045	ZAO	2	5	2	30	2	1	1	OZUA	OLIB		5	1			2		2	8	2	1	5000	2	2		2	2	2				2					2	5.1	2	2				1	2	1	1	2
ARU088	3046	ATP	2	1	2	43	1	2	1	OMBACHI	OMBACHC	755510897	15	1			2		2		3	3	10000	2	2		2	2	2				2					2	6.5	2	2				1	2	1	1	1
ARU089	2	ASS	2	1	1	18	2	1	1	ABIRA	ONZIVU	705426023	3	1			2		1	8	10	3	25000	2	2		2	2	1	2	6	4	1	2	5	2	14	2	6.5	2	2				2		2		1
ARU090	3	AYJ	2	3	2	22	2	1	9	WANAPA	EDIOFE		2	1			2		1	12	4	3	15000	2	2		2	2	2				2					2	6.1	2	2				1	2	1	1	1
ARU091	5	SCM	2	3	9	31	2	2	1	ORIVU	DUMA		25	2	1		1	4	1	8	3	2	10000	2	2		2	2	2				2					2	5	2	2				1	2	1	1	1
ARU092	18	SAM	2	1	2	35	1	1	1	BARUKU	OLI. B	783425515	3	1			2		2		5	1	15000	2	2		2	2	2				2					2	4.9	2	2				2		1	1	1
ARU093	19	LEN	2	1	3	32	1	2	1	OLIVU MARACHA	OMBOKORO	771640840	10	1			2		2		10	2	20000	1	1	1	2	2	2				2					2	8.1	2	2				2		1	1	1
ARU094	44	MAC	2	1	2	30	1	2	1	LAMEZA	OLEKU	792404531	25	2	3	SELF REFERRAL	2		2		1	1	500	2	2		2	2	2				2					2	5.1	2	2				2		1	1	1
ARU095	45	ASA	2	5	1	24	1	2	2	NYARU	KAMULE	783448419	15	2	2		1	4	1	4	3	3	10000	2	2		2	2	2				2					2	6.8	2	2				1	2	1	1	1
ARU096	46	AGJ	2	1	2	31	1	2	1	OMWACI	LAURA	791356695	30	2	2		1	4	2		3	3	15000	2	2		2	2	2				2					9	5	2	2				2		1	1	1
ARU097	59	TAS	2	1	2	28	1	2	1	DRIUMNI	BURA	776909919	52	2	1		1	4	1	4	3	3	20000	2	2		2	2	1	2	10	3	2					2	6.2	2	2				1	2	1	1	1
ARU098	60	RIB	2	1	1	18	2	2	1	ARIWARA	ARIWARA		60	2	2		2		1	8	7	1	50000	2	2		2	2	2				2					2	4.9	2	2				1	3	2		2
ARU099	61	MOR	2	4	1	24	1	1	1	SAFI CELL	AWINDIRI	784505655	3	1			2		2		10	4	10000	2	2		2	2	2				2					2	6.1	2	2				1	3	1	1	1
ARU100	64	LEA	2	1	2	28	2	1	1	AIR FIELD	OLI B	773927893	6	2	1		1	4	2		4	2	20000	2	2		2	2	2				2					2	7.2	2	2				2		1	1	1
ARU101	66	ODS	2	1	2	43	1	2	1	MUNI	LAURA		62	2	3	SELF REFERRAL	2		2		3	2	15000	2	2		2	2	2				2					2	6.1	2	2				1	1	1	1	1
ARU102	76	ACL	2	1	2	27	2	2	1	DAMU	LURA		15	1			2		1	8	2	2	2000	2	2		2	2	2				2					2	4.1	2	2				2		2		3
ARU103	78	OSP	2	1	2	36	1	2	1	OWALA	OMBOKORO		25	1			2		2		3	2	15000	2	2		2	2	1	2	15	4	2					2	4.8	2	2				1	3	1	1	1
ARU104	85	ONG	2	1	1	18	2	1	1	WANAPA	EDIOFE		2	1			2		1	12	1	2	500	2	2		2	2	2				2					2	7.6	2	2				1	1	1	1	1
ARU105	92	CIS	2	4	2	35	1	2	1	ASURU	TANGANYIKA	773828558	8	2	3	SELF REFERRAL	2		2		7	3	30000	2	2		2	2	2				2					2	6.1	2	2				2		1	1	1
ARU106	91	ALN	2	1	1	28	1	1	1	MUTU	OLI B	772566808	4	9	1		1	4	2		7	3	35000	2	2		2	2	2				2					2	5.1	2	2				2		1	1	1
ARU107	90	DEJ	2	1	2	25	2	1	1	SAFI	AWINDIRI	777359247	4	2	1		1	4	2		4	3	14000	2	2		2	2	2				2					2	8.1	2	2				1	2	1	1	1
ARU108	89	MUC	2	1	2	40	1	1	1	GURUA	PANGISHA	752327984	3	2	1		1	4	2		5	3	30000	2	2		2	2	2				2					2	7.3	2	2				2		1	1	1
ARU109	88	CAH	2	1	2	27	2	1	1	PANGISHA	OLI D	783013589	4	2	1		1	4	1	12	4	3	15000	2	2		2	2	2				2					2	6.8	2	2				2		1	1	1
ARU110	87	ADR	2	9	9	30	2	1	1	KERABU	OLI C	755364571	3	2	1		1	4	1	12	4	2	10000	2	2		2	2	2				2					2	7.1	2	2				2		2		1
ARU111	95	PAC	2	4	3	32	1	2	9	ONZIVU ALIKU	OMBOKORO	782453842	5	2	3	SELF REFERRAL	2		2		5	3	15000	2	2		2	2	2				2					2	7.3	2	2				1	2	1	1	1
ARU112	96	ADC	2	1	1	18	1	2	1	PADRUKU	YIVU	782067292	30	2	1		1	4	2		1	3	500	2	2		2	2	2				2					2	5.1	2	2				2		1	1	1
ARU113	97	SHM	2	1	2	42	1	2	1	OREKU	OREKU		15	2	3	SELF REFERRAL	2		2		3	3	1500	2	2		2	2	2				2					2	6.4	2	2				2		1	1	1
ARU114	125	ASH	2	1	2	22	2	2	1	ORINZI	ARIWARA		15	1			2		1	8	2	3	500	2	2		2	2	2				2					2	6.1	2	2				1	2	1	1	1
ARU115	126	CED	2	4	2	40	2	2	1	PAJULU	ODRAVU		16	1			2		1	12	3	2	1500	2	2		2	2	2				2					2	8.1	2	2				2		1	1	1
ARU116	127	AZN	2	4	2	32	1	1	1	OBOLOKOFUKU	PANGISHA	784294292	5	2	3	SELF REFERRAL	2		2		7	3	5000	2	2		2	2	2				9					2	7.3	2	2				1	2	1	1	1
ARU117	128	MAK	2	4	2	36	1	2	1	ARIWARA	ARIWARA		52	2	2		2		1		7	2	5000	2	2		2	2	2				2					2	5.3	2	2				2		1	1	1
ARU118	344	JOY	2	4	2	48	2	2	1	ARIWARA	ARIKO ARA		56	2	2		2		2		7	1	10000	2	2		2	2	2				2					2	5.1	2	2				2		2		2
ARU119	318	KWJ	2	1	2	38	2	1	1	PANGISHA	PANGISHA		3	2	3	SELF REFERRAL	2		1	8	4	2	5000	2	2		2	2	2				2					2	6.9	2	2				1	2	1	1	1
ARU120	343	MUP	2	1	1	21	2	1	9	OJU	OJU B	781038934	5	1			2		1	6	1	5	500	2	2		2	2	2				2					2	6.1	2	2				1	2	1	1	1
ARU121	342	MAM	2	1	2	40	2	2	1	BUNYU	BUNYU		10	1			2		1	6	3	1	5000	2	2		2	2	2				2					2	6.9	2	2				2		1	1	1
ARU122	346	EZT	2	1	2	30	1	1	1	PANGISHA	OLI B		5	2	1		1	4	2		5	4	10000	2	2		2	2	2				2					2	7.8	2	2				1	2	1	1	1
ARU123	347	AMS	2	1	2	25	2	1	1	YAPI	MVARA		6	1			2		1	8	4	3	5000	2	1	2	2	2	2				2					2	6.8	2	2				2		1	1	1
ARU124	348	OSN	2	1	2	40	1	1	1	TANGANYIKA	OLI D		4	1			2		2		7	3	10000	2	2		2	2	2				2					2	4.9	2	2				2		1	1	1
ARU125	349	ANR	2	1	2	35	1	1	1	BAZAR WARD	BAZAR		3	1			2		2		8	5	15000	2	2		2	2	2				2					2	7.2	2	2				2		1	1	1
ARU126	356	NDJ	2	1	2	32	2	2	1	POKEA	EDIOFE	773246214	7	1			2		1	4	7	4	30000	2	2		2	2	2				2					2	6.1	2	2				1	2	1	1	1
ARU127	357	ENM	2	1	2	38	2	2	1	BALIKULIA	ROBU	772662601	10	2	3	SELF REFERRAL	2		1	8	2	2	500	1	2		2	2	2				2					2		2	2				2		2		1
ARU128	358	ABW	2	1	3	60	1	2	1	IGOMARA	ARIPIA		60	2	3	SELF REFERRAL	2		1	4	3	2	5000	2	2		1	2	1	2	20	4	2					1	6.1	2	2				1	4	1	1	2
ARU129	359	ODT	2	1	2	45	1	2	1	AYIVUU	ARIWALA	791745987	10	2	1		1	4	2		3	1	500	2	2		2	2	2				2					2	5.3	2	2				2		1	1	1
ARU130	340	BRB	2	5	2	28	1	1	1	EDIOFE	KOMIYIA		4	1			2		2		5	4	5000	2	2		2	2	2				2					2	4.3	2	2				1	3	1	1	1
ARU131	331	NDR	2	1	1	20	2	1	1	KERABU	OLI C		4	2	3	SELF REFERRAL	2		1	4	10	6	500	2	2		2	2	2				2					2	5.5	2	2				1	2	1	1	1
ARU132	341	MOI	2	4	2	42	1	1	1	NURU	OLI D	772977414	4	2	1		1	4	2		7	2	5000	2	2		2	2	2				2					2	5.8	2	2				2		1	1	1
ARU133	342	OMA	2	5	2	56	1	2	1	WACHI	WACHI		56	2	2		1	1	2		7	1	15000	2	2		2	2	2				2					2	3.8	2	2				1	1	1	1	1
ARU134	380	AFF	2	5	2	36	1	2	1	OLIAKU	BURA		15	2	2		1	4	2		3	1	5000	2	1	1	2	2	2				2					2	4.1	2	1	2015	1	3	1	2	1	1	1
ARU135	379	ANG	2	4	2	25	1	2	1	ALIVU-EAST	ALIVU		20	2	1		1	4	1	4	9	2	5000	2	2		2	2	1	2	5	3	2					2	3.5	2	2				2		1	1	1
ARU136	377	OKR	2	1	2	50	2	1	1	SULUSONI	OLI D		4	2	1		1	4	2		4	1	3000	2	2		2	2	2				2					2	7.1	2	2				2		2		3
ARU137	378	ARM	2	1	1	18	2	1	1	OFUKO	OLI B		4	2	3	SELF REFERRAL	2		1	12	1	4		2	2		2	2	2				2					2	6.5	2	2				1	2	1	1	1
ARU138	376	SUC	2	1	1	23	2	1	1	BIBIA	PANGISHA		4	1			2		1	8	1	4	500	2	2		2	2	2				2					2	4.8	2	2				2		1	1	1
ARU139	375	LEM	2	4	2	32	2	2	1	GULUBATA	GAMBI	81820603	65	2	2		2		1	6	7	1	15000	2	2		2	2	2				1	2	8	5	25	2	6.9	2	2				1	2	2		1
ARU140	374	MAC	2	4	2	29	2	2	1	OLOYA	ARIWARA	813126357	65	2	2		2		2		7	1	20000	2	2		2	2	2				2					2	3.5	2	2				2		1	1	1
ARU141	373	MUL	2	1	3	66	1	1	1	ZUA	LUMBA	783085538	3	1			2		2		1	3		2	2		2	2	2				2					2	7.5	2	2				2		2		3
ARU142	382	NDJ	2	1	2	60	2	2	1	KASUA	POKEA		5	1			2		1	8	2	2		2	1	1	1	2	2				2					2	3.8	2	2				1	2	1	1	1
ARU143	381	ENE	2	1	2	56	2	2	1	AMBALA	ETORI		32	2	2		2		1	5	2	1		1	1	2	1	2	1	9			1	9				1		2	2				2		2		3
ARU144	387	ORJ	2	1	2	28	2	2	1	ODUKU	AMBEKO			1			2		9	4	7	4	5000	1	1	1	2	1	2				2					1		2	2				1	1	1	1	3
ARU145	383	CET	2	1	5	48	2	2	1	MARACHA EWANYAPA	EDIOFE		2	2	3	SELF REFERRAL	2		1		7	2	500	2	1	1	1	2	2				1	2	2	1	1	1		1	2				1	2	1	1	1
ARU146	385	MAS	2	1	1	19	2	1	2	PRISON CELL	ARUA HILL		0.5	1			1	4	1	8	10	2	500	2	2		2	2	2				2					2	3.5	2	2				1	3	1	1	1
ARU147	386	SAA	2	1	2	76	1	2	1	ARIWARA	ANDRUVU		2	1			2		1	8	9	2	500	2	2		1	2	2				2					2		2	2				2		1	1	2
ARU148	378	NEA	2	1	2	39	2	1	1	BIBIA	OJU		4	1			2		1	12	4	2	5000	2	1	1	2	2	2				2					2	8	2	2				1	2	1	1	1
ARU149	377	TWA	2	1	2	34	1	1	1	NSAMBIYA	ONZIVU		4	1			2		2		7	4	15000	2	2		2	2	2				2					2	5.7	2	2				1	3	1	1	1
ARU150	387	MAO	2	4	2	43	1	2	1	ARIWARA	ARIWARA		66	2	2		2		2		7	1	20000	2	2		2	2	2				1	2	15	5	25	2	4.9	2	2				1	2	1	1	1
ARU151	388	TIS	2	4	2	26	2	1	1	AWINDIRI	ONZIVU		3	1			2		1	8	4	2	500	2	2		2	2	2				2					2	6.1	2	2				2		1	1	1
ARU152	389	FIE	2	5	2	44	1	2	1	ETORI	KULUVA		15	2	3	SELF REFERRAL	2		2		8	6	10000	2	2		2	2	2				2					2	6.8	2	2				1	2	1	1	1
ARU153	384	ONR	2	4	9	32	2	2	1	ARIWARA	RUBA		10	2	3	SELF REFERRAL	2		1	10	3	2	500	2	2		2	2	2				2					2	5.9	2	2				2		1	1	1
ARU154	390	LUI	2	3	5	80	2	2	1	NYIO	NYIO	751720716	4	1			1	2	1	8	2	1		1	2		2	2	2				2					2	6.3	2	2				2		2		3
ARU155	391	ATL	2	1	4	45	2	1	1	AWINDIRI	ROGEM		2	1			2		1	8	3	2	500	9	1	1	9	1	2				1	2	5	1	7	1	8.5	2	2				1	3	1	1	2
ARU156	392	DRJ	2	1	1	18	2	2	1	AJONO YIVU	AJONO MO		8	2	3	BECAUSE HERE IS NOT FOR PAYING MONEY	2		1	8	10	4		2	1	1	1	2	2				2					2		2	2				2		2		3
ARU157	393	JEZ	2	1	3	38	2	1	1	EKARAKAFE	ADALAFU	757366269	2	2	3	SHE ALWAYS PREFER THIS HOSPITAL	2		1	8	7	1		2	2		1	2	2				2					2		2	2				2		2		2
ARU158	394	AYY	2	1	2	35	2	1	1	ASURU	TANGANYIKA	782557455	5	2	2		1	4	1	4	8	6	10000	2	2		2	2	2				2					2	4.9	2	2				2		1	1	1
ARU159	395	MUR	2	4	2	45	2	1	1	AZIA	KEBIR		5	2	1		1	4	1	8	4	2	500	2	2		2	2	2				2					2	5.5	2	2				2		1	1	1
ARU160	396	BUF	2	4	2	42	2	1	1	PANGISHA	OLI D		5	2	2		1	4	1	8	4	2	500	2	2		2	2	2				2					2	5.1	2	2				1	2	1	1	1
ARU161	397	ALY	2	1	2	75	1	2	1	AJIA	AJIA	787160288	13	2	2		1	4	2		3	3	500	2	2		2	2	1	2	20	5	2					2	7.1	2	2				2		1	1	2
ARU162	398	ABR	2	1	2	48	1	1	1	OCEA	OCEA		62	2	2		1	4	2		3	2	500	2	2		2	2	2				2					2	6.8	2	2				1	2	1	1	1
ARU163	399	MAA	2	1	5	50	2	2	2	CONGO ZONE MUARA	MUARA	774188061	2	2	3	HERE IS FREE	2		1	8	3	2		2	2		2	2	2				2					2	7.8	2	2				2		2		3
ARU164	400	DRA	2	4	2	35	1	2	1	AMVUA	YAPI		15	2	2		2		2		3	2	500	1	1	1	2	2	1	2	5	6	2					2	3.9	2	2				2		1	1	1
ARU165	401	MAA	2	4	2	28	2	2	1	ARU	ARIWARA		66	2	2		2		1	8	7	1	10000	2	2		2	2	2				2					2	4.1	2	2				2		2		3
ARU166	402	AIP	2	5	2	51	1	2	1	MARANGA	ALAPI		56	2	1		1	4	2		3	2	500	2	2		2	2	1	9	10	3	2					2	5.9	2	2				1	2	1	1	1
ARU167	403	KAJ	2	1	2	25	2	1	1	PANGISHA	OLI D		3	2	1		1	4	2		7	3	5000	2	2		2	2	2				2					2	6.2	2	2				2		1	1	1
ARU168	404	ABL	2	3	2	54	1	1	1	HOSPITAL CELL	BAZAAR		2	1			2		2		7	4	10000	2	2		2	2	2				2					2	7.2	2	2				1	2	1	1	1
ARU169	405	ANC	2	1	2	29	2	2	1	EZOVA	EZOVA	786592696	10	2	2		1	4	1	8	3	2	500	2	2		2	2	2				2					2	3.5	2	2				2		1	1	1
ARU170	420	DRS	2	4	2	35	1	1	1	NSAMBITA ZONE	MVARA	774398875	3	1			2		1	4	7	3	5000	2	2		2	2	2				2					2	4.5	2	2				2		1	1	1
ARU171	421	AKK	2	1	2	55	1	1	1	KENYA WARD	OZUA	784034772	4	2	3	SELF REFERRAL	2		1	6	7	4	10000	2	1	1	2	2	2				2					2	6.1	2	2				1	2	1	1	1
ARU172	422	POM	2	5	2	55	1	1	1	BARUKU	PANGISHA	774502787	4	2	3	SELF REFERRAL	2		1	4	8	6	15000	2	2		2	2	2				2					2	5.3	2	1	2015	6	1	1	2	1	1	1
ARU173	423	KAJ	2	5	2	32	1	2	1	OZOVU	PAJULU		8	2	2		1	4	1	6	9	2	500	1	1	2	2	2	1	2	6	5	2					2	6.1	2	2				1	1	1	1	1
ARU174	424	MAZ	2	4	2	40	2	2	1	ARUU	ARIWARA		66	2	2		2		1	12	7	1	20000	2	2		2	2	2				1	1	10	5	25	2	3.5	2	2				2		1	1	1
ARU175	425	NDV	2	4	2	35	2	2	1	NYIO	ARIWARA		60	2	2		1	4	1	12	7	1	5000	2	2		2	2	2				2					2	3.8	2	2				1	3	1	1	1
ARU176	426	AJF	2	1	2	40	1	2	1	YAPI	OLUA		48	2	2		1	4	1	6	9	2	500	2	2		2	2	2				1	9	10	4	12	2	6.2	2	2				1	2	1	1	1
ARU177	427	MUR	2	4	2	54	2	1	1	CONGO ZONE	MUARA	774337116	4	1			2		1	12	2	2		2	2		2	2	2				2					2	5.5	2	2				2		1	1	1
ARU178	428	NAM	2	5	1	21	2	1	1	OSU CELL	PANGISA		3	2	3	SELF REFERRAL	2		1	12	1	4		2	2		2	2	2				2					2	6.1	2	2				1	3	1	1	1
ARU179	429	TIW	2	4	2	34	1	1	1	ABIRA	AWINDIRI		4	1			2		1	8	7	5	10000	2	2		2	2	2				2					2	6.2	2	2				2		1	1	1
ARU180	430	ADH	2	1	2	35	2	1	1	OSU CELL	PANGISHA WARD	775868936	0.5	1			2		1	8	1	2		1	1	1	1	2	2				2					1	9.2	1	2				2		1	1	1
ARU181	417	ACE	2	4	2	40	2	1	1	AWINDIRI	ONZIVU		4	1			2		1	12	4	3	5000	2	2		2	2	2				2					2	3.4	2	2				1	2	1	1	1
ARU182	418	AFM	2	1	2	42	1	2	1	PAKJUL	PATEK		50	2	1		1	4	1	8	7	3	15000	2	1	2	2	2	1	2	10	5	2					2	5.5	2	2				1	3	1	1	1
ARU183	419	CAJ	2	1	2	41	2	2	1	OLEVU	LAMILA		26	2	3	SELF REFERRAL	2		1	12	2	1	500	2	2		2	2	2				2					2	7.4	2	2				2		2		3
ARU184	420	ANP	2	1	2	26	1	2	1	DUKU	ANGAZI	775212729	52	2	1		1	4	1	8	9	3	500	2	2		2	2	2				1	2	4	4	16	2	5.9	2	2				1	2	1	1	1
ARU185	421	NAA	2	1	2	58	2	2	1	EREKU	EREKU	785561119	30	2	3	SELF REFERRAL	2		1	8	3	1	500	2	2		2	2	2				2					2	3.9	2	2				1	2	1	1	1
ARU186	422	AYR	2	1	2	32	2	2	1	ODULOGO	ODULOGO	776909919	52	2	1		1	4	1	12	3	2	500	2	1	1	2	2	2				2					2	6.1	2	2				2		1	1	1
ARU187	423	AYS	2	1	2	58	1	2	1	DUKU	ANGAZI	776909919	52	2	1		2		1	4	9	3	2000	1	1	1	2	2	2				2					2	4.2	2	2				1	2	1	1	1
ARU188	424	AGG	2	1	2	38	1	2	1	DUKU	ANGAZI	77800435	52	2	1		2		1	8	3	1	1000	2	2		2	2	2				2					2	4.8	2	2				2		1	1	1
ARU189	425	ENR	2	1	1	23	1	2	1	LIA	MITI	755561119	30	2	1		1	4	1	10	5	4	3000	2	2		2	2	2				2					2	5.5	2	2				1	2	1	1	1
ARU190	426	ASS	2	4	2	30	1	1	1	OBOLOKOFUKU. C	OBOLOKOFUKU	772977414	4	2	1		1	4	1		7	4	5000	2	2		2	2	2				2					2	6.7	2	2				2		1	1	1
ARU191	427	ABS	2	4	2	53	1	1	1	MURU CELL	OLI. D	772991389	4	2	1		1	4	1	4	7	3	5000	2	2		2	2	2				2					2	5.6	2	2				1	2	1	1	1
ARU192	428	ASC	2	1	2	28	1	1	1	EWANYAPAA	EDIOFE	782511736	3	2	3	SELF REFERRAL	2		1	12	8	6	5000	2	2		2	2	2				2					2	6.9	2	2				1	2	1	1	1
ARU193	483	DAS	2	9	9	25	1	1	1	ARUNGA	TANGANYIKA	777710510	5	2	3	SELF REFERRAL	2		1	8	1	3		2	2		2	2	2				2					2	5.4	2	2				1	1	1	1	1
ARU194	484	GIA	2	1	2	37	1	2	1	KASUA	POKEA	785563744	3	2	3	HE DIDNT KNOW IF THAT HEALTH CENTRE CAN TEST	2		1	8	10	2		1	1	1	1	2	1	1	10	5	1	1	10	4	28	2	6.1	2	2				1	1	1	1	3
ARU195	485	ANG	2	5	2	35	1	2	1	OMBAMI	OMBACHI		7	2	2		2		1	6	8	6	10000	2	2		2	2	2				2					2	4.9	2	1	2015	1	4	1	2	1	1	1
ARU196	486	BEG	2	5	9	61	2	2	1	AYIPE	AYIPE		32	2	3	SELF REFERRAL	2		1	10	3	2	500	2	1	2	2	2	2				2					2	6	2	2				1	2	1	1	1
ARU197	487	ASA	2	4	2	23	2	2	1	AYARA	ECORO		10	2	3	SELF REFERRAL	2		1	12	2	2		2	2		2	2	2				2					2	3.9	2	2				2		1	1	1
ARU198	488	ELM	2	5	1	24	1	1	1	BIBIA CELL	PANGISHA		3	1			2		1	9	1	4		2	2		2	2	1	2	3	5	2					2	5.5	2	2				2		1	1	1
ARU199	489	SIM	2	5	2	57	1	2	1	OLEVU	OFAKA		30	2	3	SELF REFERRAL	2		1	8	3	2	500	2	2		2	2	2				1	2	10	5	25	2	5.3	2	2				1	3	1	1	1
ARU200	450	ABK	2	4	2	22	2	2	1	ALIAVA	AMBEKO		10	2	2		1	4	1	6	3	1	500	2	2		2	2	2				2					2	3.6	2	2				1	2	1	1	1
ARU201	451	TIE	2	4	2	35	2	2	1	ARU	ARIWARA	810329998	62	2	2		2		1	10	7	1	10000	2	1	3	2	2	2				2					2	6.3	2	2				1	3	1	1	1
ARU202	452	OPH	2	1	2	30	2	1	1	ZAMBIA	MVARA	788147174	3	1			2		1	10	1	4		2	2		2	2	2				2					2	6.3	2	2				2		1	1	1
ARU203	453	SID	2	1	2	48	1	2	1	AMBALAR	AJIPI	793944300	30	2	2		1	4	1	10	3	2	500	2	2		2	2	1	2	10	4	2					2	3.3	2	2				2		1	1	1
ARU204	454	AYN	2	1	3	75	1	2	1	BURA	MICU		25	2	2		2		1	10	3	1		2	2		2	2	2				1	2	30	4	16	1	4.5	2	2				1	3	1	1	9
ARU205	455	GAD	2	1	2	30	1	2	1	YEYI	YEYI	954408075	150	2	2		2		1	10	8	6	20000	2	2		2	2	2				2					2	7.1	2	2				1	2	1	1	1
ARU206	456	ALS	2	1	2	47	1	2	1	LENUA	OBI	776909919	52	2	1		1	4	1	8	3	1	2500	2	2		2	2	2				2					1	3.6	2	2				2		1	1	1
ARU207	457	SHW	2	1	1	18	1	2	1	ABIRA	ONZIVU	788100044	15	2	3	SELF REFERRAL	2		1	11	10	4		2	2		2	2	2				2					2	6.2	2	2				2		1	1	1
ARU208	458	GAC	2	4	1	18	1	2	1	KASWA	POKEA	791011928	10	2	3	SELF REFERRAL	2		1	10	1	4		2	2		2	2	2				2					2	4.5	2	2				1	2	1	1	1
ARU209	459	WAA	2	1	2	65	1	2	1	LOKO	ORUGBO	777631242	8	2	2		1	4	1	12	3	1	500	2	2		2	2	2				1	2	20	5	25	2	5.5	2	2				1	2	1	1	1
ARU210	460	DRV	2	1	2	47	1	2	1	TARA	TARA		42	2	1		1	4	1	8	3	1	500	2	2		2	2	1	2	20	4	2					2	3.7	2	2				1	2	1	1	1
ARU211	461	ARD	2	4	1	28	1	2	1	ODULUBA	ODULUBA	787149508	20	2	3	SELF REFERRAL	2		1	10	3	2	500	2	2		2	2	2				1	2	5	5	25	2	7.3	2	2				1	2	1	1	1
ARU212	462	ATE	2	3	2	40	2	2	1	SUDAN ZONE	MVARA		5	2	1		1	4	1	12	2	1		2	2		2	2	2				2					2	4.8	2	2				1	2	1	1	1
ARU213	463	NYS	2	1	2	30	2	1	1	OBOLOKOFUKU	TANGANYIKA	777709080	3	2	3	SELF REFERRAL	2		1	12	2	2		2	2		2	2	2				2					2	6.1	2	2				2		1	1	1
ARU214	464	ANR	2	4	2	46	1	2	1	TPU	MUNI		6	1			2		1	8	3	1	500	2	2		2	2	2				1	2	10	5	25	2	3.5	2	2				1	2	1	1	1
ARU215	465	EWO	2	4	2	30	2	2	1	OPIKA	EYONGA		62	2	2		1	4	1	12	7	1	10000	2	2		2	2	2				2					2	5.5	2	1	2015	3	2	2		1	1	1
ARU216	466	NYP	2	3	2	45	2	2	1	PANZORO	OKOLLO		32	2	1		1	4	1	12	3	1	5000	2	2		2	2	2				2					2	4.3	2	2				1	2	1	1	1
ARU217	467	AKA	2	4	2	30	2	1	1	OLI A	OLI	758709901	3	2	1		1	2	1	12	4	1	3000	2	2		2	2	2				2					2	5.9	2	2				2		1	1	1
ARU218	468	AMO	2	4	2	50	2	1	1	OZUA	OLI	774496701	4	2	3	SELF REFERRAL	2		1	4	7	5	20000	2	2		2	2	2				2					2	7.2	2	2				1	2	1	1	1
ARU219	469	LIM	2	4	2	31	1	2	1	ARIWARA	ARIWARA		62	2	2		1	4	1	10	7	1	5000	2	2		2	2	2				2					2	4.7	2	2				1	2	1	1	1
ARU220	470	AGC	2	4	2	53	2	1	1	ABIRA	ONZIVU	783527536	5	1			2		1	12	4	1	500	2	2		2	2	2				2					2	5.7	2	2				1	2	1	1	1
ARU221	471	BIF	2	1	2	24	2	1	1	ASURU	TANGANYIKA		4	2	3	SELF REFERRAL	2		1	12	4	2	500	2	2		2	2	2				2					2	3.2	2	2				2		1	1	1
ARU222	472	AWG	2	4	2	33	2	2	1	ARIWARA	ARIWARA		62	2	2		2		1	12	7	1	10000	2	2		2	2	2				2					2	5.4	2	2				1	2	1	1	1
ARU223	473	ACE	2	4	2	57	1	2	1	ARU	ARIWARA		62	2	2		2		1	8	7	1	20000	2	2		2	2	2				2					2	5.5	2	2				1	2	1	1	1
ARU224	474	EMS	2	3	2	31	1	2	1	MOROBO	MOROBO		172	2	2		1	4	1	12	7	2	5000	2	2		2	2	2				2					2	6.2	2	2				1	2	1	1	9
ARU225	475	ALB	2	4	2	28	2	2	1	LAJOPI CESIA	OBONGI		80	2	1		1	1	1	12	3	2	500	2	2		2	2	2				2					2	6.8	2	2				1	2	1	1	9
ARU226	476	FAN	2	1	2	31	2	1	1	OLI B	OBOLOKOFUKU	786978305	5	2	3	SELF REFERRAL	2		1	12	4	2	500	2	2		2	2	2				2					2	4.6	2	2				2		1	1	1
ARU227	477	OLC	2	4	2	46	1	1	1	AWINDIRI	NSAMBIYA	781376460	3	1			2		1	10	7	4	15000	2	2		2	2	2				2					2	7.2	2	2				2		1	1	1
ARU228	478	JCT	2	1	1	20	1	1	1	AWINDIRI	ONZIVU		4	1			2		1	8	10	4		2	2		2	2	2				2					2	5.5	2	2				1	3	1	1	1
ARU229	479	ATR	2	1	2	30	1	2	1	KAWAU	ETERICI		34	2	3	SELF REFERRAL	2		1	10	3	1	500	2	2		2	2	2				2					2	4.1	2	2				1	2	1	1	1
ARU230	480	ESJ	2	1	2	30	2	1	1	AWINDIRI	ONZIVU	782072761	3	1			2		1	12	2	1	500	2	2		2	2	2				2					2	5.5	2	2				2		1	1	1
ARU231	481	FAR	2	3	2	28	2	2	1	MOROBO	YEI		172	2	1		2		1	12	10	6	500	2	2		2	2	2				1	2	5	4	14	2	3.8	2	2				1	2	1	1	1
ARU232	482	MAS	2	3	2	33	2	2	1	ISIRO	ISIRO		130	2	2		2		1	12	7	1	20000	2	2		2	2	2				2					2	3.4	2	2				2		1	1	1
ARU233	483	DRS	2	1	1	20	1	2	1	MUARA CONGO ZONE	MUARA		7	1			2		1	10	3	2	500	2	2		2	2	2				2					2	3.9	2	2				1	4	1	1	1
ARU234	484	DRD	2	4	2	36	1	1	1	NSAMBIYA	AWINDIRI	756031528	3	1			2		1	10	7	3	10000	2	2		2	2	2				2					2	7.6	2	2				1	2	1	1	1
ARU235	485	RWM	2	1	1	22	1	2	1	EZOOVA	EZOOVA	779106649	7	2	2		9	9	1	10	10	4		1	1	1	1	2	2				2					2	6.3	2	2				1	2	1	1	1
ARU236	486	EZP	2	1	2	57	2	2	1	EZOOVA	EZOOVA	779106649		2	2		2		1	12	2	1		1	1	1	2	2	2				2					2	6.2	2	2				1	2	1	1	1
ARU237	487	AMK	2	1	1	20	2	2	1	OLUMINI	OLUMINI	752443502	7	2	2		2		1	12	10	4		1	1	1	1	2	2				2					2	5.3	2	2				1	2	1	1	1
ARU238	488	ANG	2	1	2	35	2	2	1	EZOOVA	EZOOVA	789477536	7	2	2		2		1	12	2	1		1	1	1	2	2	2				2					2	5.9	2	2				1	2	1	1	1
ARU239	489	ALS	2	1	2	42	2	2	1	EZOOVA	EZOOVA	775119801	7	2	2		2		1	12	2	1		1	1	1	2	2	2				2					2	5	2	2				1	2	1	1	1
ARU240	490	BRA	2	1	1	21	2	2	1	EZOOVA	EZOOVA	779106649	7	2	2		2		1	12	1	1		1	1	1	2	2	2				2					2	4.9	2	2				1	2	1	1	1
ARU241	491	ULD	2	1	2	50	2	2	1	EZOOVA	EZOOVA	779106649		2	2		2		1	12	2	1		1	1	1	2	2	2				2					2	5.2	2	2				1	2	1	1	1
ARU242	492	FAK	2	1	1	20	2	2	1	OLUMINI	OLUMINI	752443502	7	2	2		2		1	12	1	1	200	1	1	1	2	2	2				2					2	6.1	2	2				1	2	1	1	1
ARU243	493	AFF	2	1	1	18	2	2	1	EZOOVA	EZOOVA	779106649	7	2	2		2		1	12	10	4		1	1	1	1	2	2				2					2	6.3	2	2				1	2	1	1	1
ARU244	494	UFB	2	1	1	19	1	2	1	EZOOVA	EZOOVA	779106649	7	2	2		2		1	10	10	4		1	1	1	1	2	2				2					2	4.9	2	2				1	2	1	1	1
ARU245	495	DUB	2	1	3	82	2	2	1	EZOOVA	EZOOVA	772359247	7	2	2		2		1	12	1	1		1	1	1	1	2	2				2					2	4.1	2	2				1	2	1	1	1
ARU246	496	EDL	2	1	2	55	2	2	1	EZOOVA	EZOOVA	772359247		2	2		2		1	12	3	1	2000	1	1	1	2	2	2				2					2	5.2	2	2				1	1	1	1	1
ARU247	497	AMM	2	1	1	20	2	2	1	EZOOVA	EZOOVA	772359247	7	2	2		2		1	12	1	1		1	1	1	1	2	2				2					2	6.8	2	2				1	2	1	1	1
ARU248	498	JEM	2	1	2	52	2	2	1	EZOOVA	EZOOVA	779106649	7	2	2		2		2		3	1	1000	1	1	1	2	2	2				2					2	4.2	2	2				1	2	9	1	1
ARU249	499	ACF	2	1	2	26	2	2	1	EZOOVA	EZOOVA	779106649	7	2	2		2		1	12	2	1	500	1	1	1	2	2	2				2					2	7.2	2	2				1	2	1	1	1
ARU250	500	JUN	2	1	3	73	1	2	1	EZOOVA	EZOOVA	779160649	7	2	2		9	9	1	8	1	1		1	1	1	2	2	2				2					2	5.6	2	2				1	2	1	1	1
ARU251	501	FAH	2	1	1	19	1	2	1	EZOOVA	EZOOVA	778245656	7	2	2		2		1	10	1	4		1	1	1	2	2	2				2					2	5.1	2	2				1	2	1	1	1
ARU252	502	CWJ	2	1	2	37	2	2	1	EZOOVA	EZOOVA	772087118	7	2	2		2		1	12	7	3	5000	1	1	1	2	2	2				2					2	5.5	2	2				1	2	1	1	1
ARU253	503	ADS	2	1	2	40	2	2	1	EZOOVA	EZOOVA	778707813	7	2	2		2		1	12	4	2	2000	1	1	1	2	2	2				2					2	4.3	2	2				1	2	1	1	1
ARU254	504	AWL	2	1	2	54	2	2	1	EZOOVA	EZOOVA	779106649	7	2	2		2		1	12	3	1	500	1	1	1	2	2	2				2					2	3.5	2	2				1	2	1	1	1
ARU255	505	APJ	2	1	1	18	2	1	1	CONGO ZONE	MUARA	772973633	5	1			2		1	12	1	3		1	1	1	1	2	2				2					2	5.4	2	2				1	2	1	1	1
ARU256	506	WAG	2	1	1	23	2	1	1	CONGO ZONE	MUARA	772973633	5	1			2		1	12	10	6	1000	1	1	1	1	2	2				2					2	6.1	2	2				1	2	1	1	1
ARU257	507	LOP	2	1	1	19	2	1	1	CONGO ZONE	MUARA	772973633	5	1			2		1	12	1	3		1	1	1	1	2	2				2					2	4.9	2	2				1	2	1	1	1
ARU258	508	OYL	2	1	1	20	2	1	1	CONGO ZONE	MUARA	772973633	5	1			2		1	10	1	3		1	1	1	1	2	2				2					2	5.5	2	2				1	2	1	1	1
ARU259	509	UYE	2	1	2	24	2	1	1	CONGO ZONE	MUARA	772973633	5	1			2		1	12	2	1		1	1	1	2	2	2				2					1	3.5	2	2				1	2	1	1	1
ARU260	510	KIH	2	1	1	19	2	1	1	CONGO ZONE	MUARA	772973633	5	1			2		1	10	1	3		1	1	1	1	2	2				2					2	4.8	2	2				1	2	1	1	1
ARU261	511	MUJ	2	1	1	24	1	1	1	CONGO ZONE	MUARA	772973633	5	1			2		1	10	1	2	500	1	1	1	1	2	2				2					2	6.2	2	2				1	2	1	1	1
ARU262	512	KPL	2	1	2	35	2	1	1	CONGO ZONE	MUARA	772973633	5	1			2		1	12	2	1		1	1	1	2	2	2				2					2	6.8	2	2				1	2	1	1	1
ARU263	513	AYD	2	1	1	26	1	1	1	CONGO ZONE	MUARA	772973633	5	1			2		1	10	5	6	5000	1	1	1	1	2	2				2					2	6.8	2	2				1	2	1	1	1
ARU264	514	MUI	2	1	1	18	1	1	1	CONGO ZONE	MUARA	772973633	5	1			2		1	10	1	4		1	1	1	1	2	2				2					2	7.1	2	2				1	2	1	1	1
ARU265	515	KEM	2	1	1	27	1	1	1	CONGO ZONE	MUARA	772973633	5	1			2		1	12	1	1	500	1	1	1	1	2	2				2					2	3.5	2	2				1	2	1	1	1
ARU266	516	SIK	2	1	2	46	1	1	1	CONGO ZONE	MUARA	772973633	5	1			2		1		7	4	10000	1	1	1	1	2	2				2					2	7.2	2	2				1	2	1	1	1
ARU267	517	GIT	2	1	1	18	2	1	1	CONGO ZONE	MUARA	772973633	5	1			2		1	12	1	3		1	1	1	1	2	2				2					2		2	2				2		1	1	1
ARU268	518	MAH	2	1	1	18	2	1	1	CONGO ZONE	MUARA	772973633	5	1			2		1	12	1	1	500	1	1	1	1	2	2				2					2	4	2	2				1	2	1	1	1
ARU269	519	BAC	2	1	1	20	2	1	1	CONGO ZONE	MUARA	772773633	5	1			2		1	12	1	2	500	1	1	1	1	2	2				2					2	6.1	2	2				1	2	1	1	1
ARU270	520	DAL	2	1	2	23	2	1	1	CONGO ZONE	MUARA	774468478	5	1			2		1	12	2	1		1	1	1	2	2	2				2					2	4.8	2	2				1	2	1	1	1
ARU271	521	VAS	2	1	2	26	2	1	1	CONGO ZONE	MUARA	774468478	5	1			2		1	12	2	1		1	1	1	2	9	9	9			9	9				9		9	9			9	9	9	9	9	9
ARU272	522	OBN	2	1	2	36	2	1	1	CONGO ZONE	MUARA	774468478	5	1			2		1	12	2	1		1	1	1	2	2	2				2					2	5.3	2	2				1	2	1	1	1
ARU273	523	ANL	2	1	2	40	1	1	1	CONGO ZONE	MUARA	774468478	5	1			2		1		5	4	1000	1	1	1	2	2	2				2					2	6.2	2	2				1	2	1	1	1
ARU274	524	PRY	2	1	2	25	2	1	1	CONGO ZONE	MUARA	774468478	5	1			2		1	12	2	1		1	1	1	2	2	2				2					2	5.7	2	2				1	2	1	1	1
ARU275	525	REA	2	1	2	29	2	1	1	CONGO ZONE	MUARA	774468478	5	1			2		1	12	2	1		1	1	1	2	2	2				2					2	4.3	2	2				1	2	1	1	1
ARU276	526	DOE	2	1	2	38	2	1	1	CONGO ZONE	MVARA	774468478	5	1			2		1	12	2	1		1	1	1	2	2	2				2					2	4.8	2	2				1	2	1	1	1
ARU277	679	EMP	2	1	4	49	2	2	1	ARIKO	ROBU	712197691	8	2	2		2		1	8	3	1		2	2		1	2	2				2					2	4.4	2	2				2		1	1	3
ARU278	678	ALB	2	1	1	20	1	2	1	YIVU	ALIVU	716151092	7	2	3	PREFERED TO COME HERE	2		1	8	3	2	100	1	1	2	2	1	1	1	7	8	1	1	3		1	2	4.6	2	2				1	1	2		3
ARU279	685	NGA	2	5	5	46	2	2	1	NYAI ALIVU	POKEA	776177891	3	1			9	9	1	8	3	2	100	1	1	1	1	2	2				2					2	6.1	2	2				2		1	1	2
ARU280	686	ONJ	2	5	2	48	1	2	2	EZOVA		783571165	4	1			2		1	8	3	2	100	1	1	2	2	1	1	1	17	8	1	2	10	1	1	1	6.4	2	2				2		2		2
ARU281	691	ODC	2	1	2	60	2	2	1	AWIA	ODRAVU	753167196	6	2	3	I HAD COME FOR TESTING DIABETES	2		1	8	3	2		2	2		1	2	2				1	2	3	20	7	2	6.1	2	1	1985	2	1	1	2	1	1	1
ARU282	690	AFB	2	1	2	49	2	1	1	OJIAWA	OMBOKORO	751387916	21	1			2		1	8	3	2		2	2		2	2	2				2					2	5.7	2	2				1	2	2		1
ARU283	689	OKB	2	1	2	22	1	1	1	KENYA	KEBIRI	789144221	2	1			9	9	2		3	2		2	2		2	2	2				2					2	5.3	2	2				2		1	1	3
ARU284	692	ANC	2	5	2	51	1	2	1	OMOYIA	KATI	710387181	3	1			2		1	8	1	2		2	1	1	2	2	1	1	20	4	1	2	20	1	5	2	5.8	2	1	2012	1	4	1	2	1	1	3
ARU285		BAR	2	1	2	42	2	1	2	UTAKUTA BJ	TANGAYIKA	773181982	1	2	3	SHE PREFERED TO COME HERE	2		1	8	2	2		2	2		2	2	2				2					2	4	2	2				2		1	1	2
ARU286		AMC	2	1	4	30	2	2	1	PALANDA	ENYIO	754118913	20	2	3	SHE PREFFERED TO COME HERE	2		1	8	10	2	10000	1	2		1	2	2				2					2	4.6	2	1	2011		1	1	2	1	1	1
ARU287		DIJ	2	1	4	21	1	1	2	AZURUA		793630034	1	2	3	HE PREFFERED HERE	2		1	8	10	2	1600	2	2		2	2	2				1	2	4	250	1750	2	4.6	2	2				1	1	2		2
ARU288		EWB	2	3	2	90	1	2	1	NDRU	MITE	775258184	12	2	3	PREFERED HERE	2		1	8	10	6		2	2		2	2	1	1	30	40	1	2	30	150	1050	2	6.1	2	2				1	4	1	1	3
ARU289		OCS	2	3	4	30	2	1	1	TANGANYIKA	OLI.B	771829161	1	2	1		9	1	1	8	3	2	100	1	1	1	2	1	2				2					1	6.7	1	2				2		2		3
ARU290		DRS	2	3	3	30	1	2	1	LUDARI	MBARAKA		15	2	3	PREFFERED HERE	2		1	8	3	2	500	2	2		2	2	1	1	16	15	1	1	16	500	3500	2		2	2				1	1	2		3
ARU291		ONR	2	3	3	31	2	2	1	ATUAMVE	AJONO	793325237	8	1			2		1	8	8	6	2350	2	2		1	2	2				1	2	2	2	14	2		2	2				2		1	1	2
ARU292		MOM	2	1	1	25	2	1	1	EWAVIYO CELL	MVARA	773580298	3	1			1	2	2		10	6	23000	2	2		2	2	2				1	2	1			2		2	2				2		1	9	1
ARU293		ECG	2	1	4	24	1	2	1	OFFAKA	ALUBE	785674393	10	2	3	HE DECIDED TO COME TO ARUA RRH	2		1	8	3	6	1000	1	1	1	2	2	2				2					2	5.2	2	2				1	1	1	1	1
ARU294		ODA	2	1	2	55	2	1	2	AIR FIELD OBOLOKOFUKU	TANGANYIKA	751228973	2	2	3	SHE PREFERED TO COME HERE	2		1	8	2	1		2	2		1	2	1	1			2					2	5.2	2	2				2		2		2
ARU295		ANA	2	1	1	44	2	1	1	OLI C	TANGANYIKA	772827277	1.5	2	2		2		2		10	4		2	2		2	2	2				2					2	5.7	1	2				2		1	9	1
ARU296		AKH	2	1	4	59	2	2	1	OLODRI	OLUKO	779817837	2	2	1		1	2	1		4	1	15000	2	2		2	2	1	3	5	2	2					2	5.9	2	2				2		1	1	1
ARU297		NYG	2	1	1	29	1	2	1	NYAZA B	OREKU	778519182	5	2	3	PREFERED TO COME HERE	2		1	12	3	2	2000	2	2		2	2	1	1	5	5	1	2	3	300	2100	2	4.1	2	2				1	3	2		2
ARU298	548	AZJ	2	1	3	30	1	2	1	DRIMU	BINJEOLUKO		5	2	3	PREFFERED TO COME HERE	2		1	8	10	2	10000	2	2		9	2	1	2	5	2	1	2	1	1	3	2	6.8	2	1	1991	1	4	1	1	1	1	3
ARU299	549	CAA	2	3	2	48	2	2	1	ORONJI	TANGANYIKA	784372764	3	1			1	2	1	8	7	2	10000	2	2		2	2	2				2					2	4.8	2	2				2		1	1	3
ARU300	550	AGM	2	3	2	60	2	2	1	ADRAVU	EZUKU	774407087		2	3	PREFERED TO COME HERE	2		1	8	3	1		2	2		2	2	2				2					2	5.7	2	2				2		1	1	3
ARU301	551	NGA	2	3	2	25	2	1	1	AWINDIRI	ONZIVU	786602655	3	1			1	2	1	8	7	3	8000	2	2		1	2	2				2					2	7.9	2	2				2		1	1	3
ARU302	552	BIO	2	3	5	52	2	1	2	BARUKU	OLI-B	773923738	1	1			1	4	1	8	2	4		2	2		2	2	2				2					2	6.4	2	2				1	1	1	1	1
ARU303	553	ASI	2	1	2	42	1	2	9	KIMIRO	ELEKU	778406664	8	2	1		1	4	1	8	3	2	12000	1	1	1	1	2	1	1	30	5	1	1		2	5	2	5.4	2	2				2		1	1	3
ARU304	559	SAJ	2	3	2	44	1	1	1	ORPHANAGE CELL	PANGISHA	782780426	1.5	1			2		2		7	5	20000	2	2		1	2	2				2					2	5.4	2	2				2		1	1	1
ARU305	555	CAM	2	1	2	45	1	2	1	EWAZOKU	ORUBO	782305428	4	1			2		1	8	10	2	5000	2	2		1	2	2				1	2	21	1	5	2	5.1	2	2				1	1	2		3
ARU306	556	OLG	2	1	4	43	1	2	1	OBOPI	EWADRI	775900457	5.5	2	1		1	2	2		3	2	3000	2	2		2	2	1	1	1	6	1	1	2	1	5	2	4.9	2	2				9	9	1	1	1
ARU307	557	MAV	2	1	1	19	2	2	1	MATANGACHIA	NAGURU	789867321	40	2	3	PREFFERED TO COME HERE	2		1	8	4	2	2000	2	2		1	2	2				2					2	5	2	2				2		1	1	3
ARU308	558	EJM	2	3	2	57	1	2	1	OLIVU	OREKU	751253948	4	2	1		1	2	1	8	10	3	15000	2	2		1	2	2				2					2	9.7	2	1	2013	1	4	1	2	1	1	1
ARU309	559	SAJ	2	3	2	44	1	1	1	ORPHANAGE CELL	PANGISHA	782780426	1.5	1			2		2		7	5	20000	2	2		1	2	2				2					2	5.4	2	2				2		1	1	1
ARU310	560	AVN	2	3	2	26	2	2	1	OSIDRIBIKU	OLUVU	750444378	30	2	3	PREFERED TO COME HERE	2		1	8	1	2		2	2		2	2	2				2					1	6.8	2	2				2		2		3
ARU311	561	NAT	2	1	2	34	2	1	1	NSAMBYA	BAZAR	774926425	1.5	1	3	PREFERED TO COME HERE	2		1	8	10	3	5000	9	1	1	1	2	1	2	3	2	1	2	3	1	5	2	5.6	2	2				2		1	1	3
ARU312	562	ATG	2	1	2	40	2	1	2	ABIRICHI	ONZIVU	772994995	3	1			2		1	8	2	5	5000	1	2		2	2	2				2					2	5.4	2	2				1	1	1	1	1
ARU313	563	DRZ	2	3	2	70	2	2	1	ANAVU	ONZORO	775794832	16	2	1		1	4	1	8	3	1		2	2		2	2	2				2					2	5.4	2	2				2		2		3
ARU314	564	EZZ	2	1	2	52	1	2	1	AWIYA	ODRAVU	786601372	6	2	3	PREFFERED TO COME HERE	2		1	8	3	2		1	1	1	1	2	1	1	3	5	1	1	15	2	10	2	4.7	2	2				1	1	1	1	1
ARU315	565	DRG	2	1	2	60	1	1	1	TANGANYIKA CENTRAL	TANGANYIKA	755884632	1.5	2	3	PREFFERED TO COME HERE	2		1	8	3	5		1	1	3	2	2	1	1	15	8	1	1	20	2	10	2		2	2				1	1	1	1	1
ARU316	566	GOM	2	1	2	62	1	1	2	MUCEMVA	TANGANYIKA	787625646	3	2	1		1	4	1	8	7	3		2	2		1	2	2				1	2	30	4	20	2	6.2	2	2				2		2		3
ARU317	567	OCM	2	1	5	72	2	1	1	HOSPITAL CELL	BARZAR	756204440	0.2	1			2		1	8	3	1		2	2		2	2	2				1	2	20	1	5	2	7.4	2	2				2		1	1	1
ARU318	568	ODB	2	1	5	60	2	2	2	MVARA CENTRAL	MVARA	779824090	5	2	3	PREFERED TO COME HERE	2		1	8	3	4		2	2		2	2	2				1	2	1	1	5	1	4.8	2	2				2		1	1	3
ARU319	569	ALC	2	3	4	50	1	2	1	ADRAVU EAST	EZUKU	778862340	8	2	1		1	4	2		5	3		2	2		2	2	1	1	20	3	1	1	5	1	5	2	8.1	2	2				2		2		3
ARU320	570	ASS	2	3	2	69	1	2	1	OLUPI	ARIVU	775709524	13	2	1		1	2	1	8	3	2	5000	1	1	1	2	2	1	1	25	8	1	1	34	2	10	2	8.7	2	2				1	1	1	1	1
ARU321	571	RUC	2	1	2	25	2	1	1	EKARAKATE	ADALAFU	772395891	3	2	3	PREFERED TO COME HERE	2		1	8	4	2	2000	2	2		2	2	2				2					2	5.6	2	2				2		1	1	3
ARU322	572	ATR	2	1	2	23	2	1	1	BARUKU	PANGISHA	774770431	2	2	3	PREFERED TO COME HERE	2		9		10	3	2000	1	1	3	2	2	2				2					2	5.4	2	2				1	1	1	1	3
ARU323	573	AZL	2	1	2	29	2	2	1	ODRAVU	OMBACI	793897744	8	2	3	PREFERED TO COME HERE	2		1	8	3	4	2000	2	2		2	2	2				1	2	9	1	5	2	5	2	2				1	1	2		3
ARU324	574	KAM	2	1	2	27	1	2	1	MILTARY BARRACKS	BARZAR	789500437	1	1			1	4	1	8	8	5	15000	2	2		2	2	2				2					2	6.4	2	2				2		1	1	1
ARU325		SEK	2	1	2	42	1	2	1	AYAYIA	AYAYIA	789485381	10	2	1		1	4	1	8	3	1		2	2		2	2	1	1	28	10	1	2	16	2	10	2	6.4	2	9				2		1	1	3
ARU326		NAT	2	3	2	69	1	2	2	CONGO ZONE	MVARA	774018855	3	2	3	PREFERED TO COME HERE	2		1	8	3	1		2	2		2	2	2				1	1	10	2	10	2	5.6	2	2				2		2		3
ARU327		ABW	2	3	2	57	1	2	1	EGAMARA	ARIPIA	772848639	13	2	1		1	4	1	8	3	4		1	1	1	2	2	1	1	10	3	1	1	15	3	15	2	6.1	2	1	2016	1	4	1	2	1	1	1
ARU328		TNR	2	4	1	28	1	1	2	ARUA HILL CELL	AWINDIRI	777712001	1.5	1			1	2	1	8	10	4	3000	2	2		2	2	2				2					2	6.8	2	2				2		1	1	1
ARU329		OKG	2	1	9	44	1	1	2	AWINDIRI	ONZIVU	714297926	1.5	1			2		1	8	5	3	3000	2	2		2	2	1	1	20	8	1	2	13	1	5	2	4.3	2	9				2		2		3
ARU330		ABF	2	3	1	19	1	2	1	CONGO ZONE	MVARA	774543288	3	1			1	4	2		5	2	2000	2	2		2	2	2				2					2	5.4	2	2				2		2		3
ARU331		ATJ	2	3	2	65	1	2	1	MUTE	ANGAZI	700552281	14	2	1		1	4	1	8	3	3		2	2		2	2	1	2	45	1	1	1		1	5	2	14.1	2	2				2		1	1	1
ARU332		ACF	2	4	2	30	2	1	1	KIRABU	OLI	788167501	1.5	2	1		1	4	1	8	4	4	10000	2	2		2	2	2				2					2	8.3	2	2				2		1	1	1
ARU333		ADG	2	4	4	38	2	2	1	NYAI	MICU	788442106	8	2	1		1	4	1	8	3	3	8000	2	2		2	2	2				2					2	4.7	2	2				2		2		1
ARU334		MAE	2	4	2	58	1	1	2	PRISON CELL	BARZAR	781926002	0.5	2	1		1	4	2		10	2		2	2		2	2	1	1	30	5	1	1	20	2	10	2	4.6	2	1	2012	1	4	9	9	1	1	1
ARU335		TAF	2	1	5	42	2	1	1	ODIANYADRI	ERUBA	708412366	9	2	3	PREFERED TO COME HERE	2		1	8	3	2		1	1	1	2	2	2				1	2		1	5	2	10.9	2	2				2		1	1	3
ARU336		ADW	2	1	2	30	1	2	1	KOMITE	POKEA	782840898	13	2	1		1	4	1	8	10	4	15000	2	2		1	2	2				2					2		2	1	2006	1	4	2		1	1	1
ARU337		EJA	2	1	5	65	2	1	1	OCIBA	MVARA	718111228	4	1			2		1	8	4	2	6000	1	1	1	2	2	1	1	2	6	1	1	2	1	5	2	4.7	2	2				2		2		3
ARU338		ALK	2	1	2	46	1	2	1	OMBIA	PARONGO	782442135	8	2	3	PREFFERED TO COME HERE	2		2		4	4	20000	2	2		2	2	2				1	1	4	3	15	2	6.4	2	2				2		1	1	1
ARU339		ATR	2	1	2	31	1	2	1	OLEVU	WAYI	793488710	13	2	3	PREFERED TO COME HERE	2		2		5	6	10000	2	2		1	2	1	1	15	10	9	1	3	5	25	2	8.3	2	2				1	4	1	1	1
ARU340		ANC	2	3	2	32	2	1	1	BIBIA CELL	PANGISHA	785013588	1.5	1			1	2	1	8	2	2		2	2		2	2	2				2					2	6.3	2	2				1	2	9	9	3
ARU341		OGR	2	4	2	50	1	2	1	TURU	TURU		12	2	1		1	4	2		3	4	4000	2	2		2	9	9	9			9	9				9		9	9				9	9	9	9	9
ARU342		AYH	2	1	2	42	2	2	1	KORONDO	YABOYOKO	772224481	11	2	1		1	4	1	8	4	2	18000	2	2		2	2	2				1	2	3	1	5	2	5.5	2	2				2		1	1	1
ARU343		AJR	2	1	2	40	2	2	1	OLIVU A	OREKU		5	2	3	PREFERED TO COME HERE	2		1	8	1	3	1000	2	2		1	2	1	2	2	3	1	2	3	1	5	2	7.8	2	2				2		1	1	2
ARU344		JAG	2	3	2	78	1	1	2	OLI B	TANGANYIKA	7936311731	1	1			1	2	1	8	3	1		2	2		2	2	1	1	31	3	1	1	43	3	15	2	8.1	2	2				2		2		3
ARU345		LEN	2	1	2	33	2	2	1	OBOLUKOFUKU	OLI		1.5	2	3	PREFERED TO COME HERE	2		1	8	2	2	1000	2	2		2	2	2				2					2	4.8	2	2				2		1	1	1
ARU346		KAH	2	4	2	37	1	1	1	OSU CELL	PANGISHA	778600381	1	1			1	2	2		10	3	2000	2	1	1	2	1	1	9	3	1	2					2	7.8	2	2				1	3	1	1	1
ARU347		ONB	2	1	4	47	1	2	1	MUTU	ALIVU	779707030	3	2	3	PREFERED TO COME HERE	2		1	8	10	3	2000	2	1	5	2	2	1	1	20	3	1	2	30	4	20	2	5.9	2	1	2009	2	1	1	2	1	1	1
ARU348		OMT	2	1	2	29	2	2	1	OCOLINIA	MUNI		6	1			2		1	8	4	2	10000	1	1	3	9	2	2				2					2	6.9	2	2				2		1	1	1
ARU349		SWN	2	1	2	35	1	2	1	ONDUPARAKA	ONDUPARAKA		3.5	2	3	PREFFERED TO COME HERE	2		2		3	2	2000	2	2		2	2	1	1	11	4	2					2	5	2	2				2		2		3
ARU350		AZP	2	1	2	53	1	2	1	JIAKO	ARIVU	78465004	3	2	3	PREFERED TO COME HERE	2		1	8	10	5	10000	2	2		2	2	2				2					2	6.3	2	2				2		1	1	1
ARU351		KAK	2	1	1	18	2	1	1	MASTORA	TANGANYIKA		1.5	1			1	3	2		10	4		2	2		2	2	2				2					2	6.6	2	2				1	2	1	1	1
ARU352		CAF	2	1	2	40	2	1	1	MUCEMVA	TANGANYIKA	759056049	1.5	1			1	2	1	8	2	3		2	2		2	2	2				2					2	7.9	2	2				2		2		1
ARU353		KUY	2	1	2	63	1	1	1	OSU	BAZAR	782831123	1	1			2		1	8	10	4	500	2	2		1	2	2				2					9	8.7	2	2				2		1	1	9
ARU354		ABB	2	1	2	40	2	2	1	KENYA ZONE	MVARA		2	1			9	9	1	8	4	2	2000	1	1	1	2	2	2				2					1	19.9	2	2				2		2		3
ARU355		NGS	2	1	2	66	1	1	1	PRISON CELL	BARZAR		1	2	1		1	4	2		3	3		2	2		2	2	2				1	2	10	1	5	2	7.7	2	2				1	2	1	1	3
ARU356		TAR	2	1	2	57	1	2	2	OCIBA	MVARA	789293446	2.5	2	1		1	4	2		4	4	12000	2	2		2	2	1	2	5	3	1	2	8	1	5	2	4.9	2	2				2		1	1	1
ARU357		CAS	2	4	2	42	2	2	2	JIAKO	ARIVU	779981089	3	1			2		1		4	1	10000	2	1	5	2	2	1	1	12	2	1	2				9	6.2	2	1				2		1	1	3
ARU358		ALA	2	1	2	53	1	2	1	TARUKU	OTUMBARI	784538511	5	2	1		1	4	2		10	2	2000	2	2		2	2	1	1	12	5	2					2	5.1	2	2				1	3	1	1	1
ARU359		ONF	2	1	2	55	1	2	1	AJUTEMI	OMBOKORO	786580105	5	2	2		2		2		1	2	3000	2	2		2	2	1	1	6	5	1	1	8	3	22	2	4.6	2	2				2		2		3
ARU360		MAC	2	1	2	58	2	2	1	OLIVU A	OREKU	786584466	2	1			9	9	2		4	2	5000	2	2		2	2	2				2					2	7.4	2	2				2		2		3
ARU361		LEF	2	1	2	40	2	2	1	VURRA JOMO	VURRA	783007485	11	2	3	PREFERED TO COME HERE	2		2		4	3	5000	2	2		1	2	2				2					2	6.6	2	2				2		1	1	3
ARU362		AMB	2	1	4	37	2	2	1	JIAKO	ARIVU	788740297	3	2	3	PREFERED TO COME HERE	2		1	8	4	2	6000	2	1	1	1	2	2				2					2	5.4	2	1	2015	1	1	2	9	2		3
ARU363		BAH	2	1	2	32	2	2	1	AYIA	DRAJIKU	778702443	16	2	3	PREFFERED TO COME HERE	2		1	8	3	2	2000	2	2		1	2	2				2					2	4.3	2	2				2		2		3
ARU364		DRN	2	1	2	50	1	2	1	OKOLLO	SIRIPI	773624732	2	2	1		1	4	1	8	10	6	10000	2	2		2	2	1	1	22	2	1	1	28	2	10	2	4.1	2	2				1	2	1	1	1
ARU365		SED	2	1	2	53	2	2	1	PECHE	PARANGA	783752855	26	2	1		1	4	2		4	3	3000	2	2		2	2	2				2					2	5.6	2	2				1	2	1	1	3
ARU366		AYD	2	1	1	28	1	1	1	MVACHERE	ARIVU	793397654	2	2	3	PREFERED TO COME HERE	2		2		7	4	2000	2	2		2	2	1	1	12	10	2					2	4	2	2				2		2		3
ARU367		SAA	2	1	5	50	2	2	1	OJOVU	YIVU	782061884	3	2	2		2		2		9	1	10000	2	2		1	2	2				2					2	6.4	2	2				1	3	1	1	3
ARU368		LIB	2	4	4	41	2	2	2	OSO	BAZAR	750745098	2	2	1		1	4	2		9	1	2000	2	2		2	2	2				2					2	6.7	2	2				2		2		3
ARU369		BAR	2	1	2	35	1	2	1	BARUKU	PANGISA	786196359	2	2	1		1	4	2		7	4	7000	2	2		2	2	2				2					2	6.5	2	2				1	3	1	1	1
ARU370		AYR	2	4	2	34	1	1	1	OCIBA	MVARA	774901433	2	1			2		2		7	4	5000	1	1	2	1	1	2				2					1	5.3	2	2				2		2		3
ARU371		OZM	2	1	2	39	1	2	1	ARILOKO	KATI	780431524	3	1			2		2		9	5	3000	2	2		1	2	1	2	10	1	1	2	3	3		2	11.4	2	2				2		2		1
ARU372		OTA	2	1	4	65	1	2	1	EZUKU	OLUVU	786667167	2	2	1		1	4	1	8	10	1	10000	1	1	2	2	1	2				2					2	6.5	2	2				2		1	1	3
ARU373		ALL	2	1	3	32	2	2	1	OZUA	TANGANYIKA	778350647	1	2	3	PREFFERED HERE	9	9	2		1	1	2000	2	2		2	2	2				2					2	4.5	2	2				2		2		1
ARU374		ALF	2	4	4	25	1	2	1	OCOLINI	MUNI	782804374	3	1			2		2		10	2	15000	2	2		2	2	1	1	10	8	1	2	5	3	21	2	7.5	2	2				1	3	1	1	3
ARU375		ALT	2	5	2	28	1	2	1	NOZI	OBIA	784653243	18	2	1		1	4	2		7	2	10000	2	2		2	2	2				2					2	5.2	2	9				2		2		3
ARU376		KOM	2	2	2	38	2	2	1	TRIANGLE	KOBOKO	791796864	60	2	1		1	1	2		1	1		2	2		1	2	2				2					2	4.8	2	2				2		1	1	3
ARU377		JEM	2	1	2	32	2	2	1	ONAYI	LUGARI	774063514	15	2	1		1	4	2		9	3	3000	2	2		1	2	2				2					2	5.2	2	2				2		1	1	1
ARU378		ANV	2	5	1	21	2	2	9	NOZI	OBIA	772459682	18	2	1		1	4	2		4	2	7000	2	2		2	2	2				2					2	5.1	2	2				2		2		3
ARU379		RUJ	2	1	2	41	1	2	1	AWINDIRI	ONZIVU	775594680	4	2	3	PREFERED HERE	2		2		7	2	5000	1	2		2	2	2				2					2	4.7	2	2				1	3	2		1
ARU380		SIA	2	5	2	31	2	1	1	POLICE	ARUA HILL	789863272	0.5	2	1		1	4	2		2	1	3000	2	2		2	2	2				2					2	6.8	2	2				2		2		3
ARU382		ADG	2	1	2	28	1	2	1	AWINDIRI	ONZIVU	750745098	2	2	3	PREFERED TO COME HERE	2		2		9	2	4000	9	9		9	2	1	1	14	3	1	2	2	1	5	2	21	2	2				9	3	1	1	3
ARU383		BIB	2	1	2	35	1	2	1	OCOLINI	MUNI	772945250	6	2	2		1	2	2		7	4	10000	2	2		2	2	2				2					2	5.3	2	2				2		2		3
ARU384		OSR	2	4	1	21	1	2	1	AJONO	ANDIVU	777627916	18	2	1		1	4	2		5	2	5000	2	2		2	2	2				1	1	3	2	15	2	6.2	2	2				2		2		3
ARU385		BAF	2	1	2	40	2	2	1	NIVA	ARUA HILL	71098515	3	1			2		2		7	1	5500	2	2		2	2	2				2					2	6.8	2	2				2		1	1	3
ARU386		MAF	2	1	2	39	1	2	2	ARIKIA	ARIKIA	776663762	23	2	1		1	4	1		9	2	15000	2	2		2	2	1	2	20	8	1	2		1		2	8.3	2	2				2		2		3
ARU387		KOF	2	1	2	37	1	2	2	PALIONA	TARA	794153826	21	2	1		1	4	9		3	4		9	9		9	2	2				2					9	6.3	2	2				1	1	1	1	1
ARU388		ACE	2	1	2	55	1	2	1	AZAPI	NDAPI	776514819	36	2	1		1	4	2		9	4	8000	2	2		2	2	1	2	3	2	1	1	17	3	21	2	3.7	2	2				2		1	1	1
ARU389		ANR	2	1	2	44	1	2	1	OBOPI EAST	EWADRI	772824973	10	1			2		2		1	6	2000	2	2		2	2	2				1	1	30	2	15	2	5.6	2	2				2		1	1	1
ARU390		ORH	2	4	2	42	1	9	1	AWINDIRI	ONZIVU	756482968		2	1		1	2	2		9	2	4000	2	2		2	2	2				2					2	4.8	2	2				2		2		3
ARU391		MUK	2	4	2	46	1	2	2	DRC	DRC	781561012		2	2		2		2		7	1	22000	2	2		2	2	2				1	1	13	3	22	9	4.2	2	2				1	3	2		3
ARU392		CLE	2	4	2	30	2	2	1	DRC	DRC	777553821	38	2	2		9	2	2		4	1	18000	2	2		2	2	2				2					2	3.9	2	2				2		2		3
ARU393		BUG	2	4	2	44	1	2	1	KIRIDO	OTUMBARI	784538511	24	2	3	PREFFERED HERE	2		2		9	4	3000	1	1	1	1	1	1	1	15	3	1	1	15	3	21	2	11.1	2	2				1	3	1	1	1
ARU394		CAM	2	1	1	20	1	2	1	OLEVU	OMOO	779765329		2	3	PREFERED HERE	2		2		7	3	100000	2	2		2	2	2				1	2	3	2	15	2	5.1	2	2				1	3	1	1	3
ARU396		RAK	2	1	1	32	1	2	1	LUMUBA	KENYA	782786417		2	3	PREFERED HERE	2		2		10	2	6000	2	2		2	2	1	1	2	3	1	2	2	1	8	2	4.7	2	2				1	3	2		3
ARU397		OKI	2	1	4	29	1	1	1	ONYAI	ALIPA	791075505	8	2	3	PREFERED HERE	2		2		10	2	10000	2	2		2	2	1	2	5	3	1	1	2	2	15	2	6.1	2	2				1	3	2		3
ARU398		ADM	2	1	9	41	1	2	2		TARA	783155598		2	1		1	4	2		7	3	5000	2	2		2	2	2				1	2	3	2	16	2	5.7	2	2				2		1	1	1
ARU399		ZAA	2	1	2	42	2	2	1	NSAMBYA CELL	AWINDIRI	753643406	5	2	3	PREFERED HERE	2		2		4	2		9	9		9	2	2				2					2	5.6	2	2				2		2		3
ARU400		AMA	2	1	2	31	2	2	2	AGARUKO	JURA	713265498	22	2	1		1	4	2		4	2	6000	2	2		2	2	2				2					2	4.6	2	2				2		2		3
ARU401		TIE	2	1	2	42	1	2	9	ONDUPARAKA	ONDUPARAKA	713428787	4	2	1		1	4	2		3	1	6000	2	2		2	2	1	2	5	3	1	1	6	2	16	2	4.2	2	2				2		2		1
ARU402		BAA	2	1	2	18	2	2	1	OROPANGA	ABUKO	701654318	53	2	1		1	4	2		9	2	3000	2	2		2	2	2				2					2		2	2				2		1	1	3
ARU403		BAV	2	1	2	50	2	1	1	OMBIZEVUA	KENYA	781077765	5	2	1		1	4	2		4	2	7000	2	2		2	2	2				2					1	5.8	2	2				1	3	2		3
ARU404		AYM	2	4	1	26	2	2	1	OCOLINI	MUNI	775679876	6	1			2		2		1	2	2000	2	2		2	2	2				2					2	5.1	2	2				1	3	2		3
ARU405		ADJ	2	1	2	39	2	2	2	KEBE	AWIKIA	717567891	28	2	1		1	4	2		7	4	6000	2	2		2	2	2				2					2	6.8	2	2				2		1	1	1
ARU406		ABP	2	4	1	22	2	2	1	OCOLINI	MUNI	750444321	7	2	3	PREFERED HERE	2		2		1	2		2	1	3	2	2	2				2					1	4.7	2	2				1	1	2		3
ARU407		NZR	2	4	2	50	1	2	1	NSAMBYA CELL	AWINDIRI	750149785	5	1			2		1	3	8	6	15000	2	1	1	2	2	2				1	2	15	2	23	2	6.4	2	2				1	3	1	1	1
ARU408		TIR	2	4	2	42	2	2	1	AYOLOVUA	OLEKU	758887190	26	2	3	PREFERED HERE	2		1	4	8	6	20000	2	2		2	2	2				2					1	5.6	2	2				2		1	1	1
ARU409		ABB	2	1	1	21	2	2	1	YAPI	POKEA	778430195	8	2	3	PREFERED HERE	2		2		7	4	3000	2	2		2	2	1	3	3	2	1	2	4	1	9	2	4.4	2	2				1	1	2		3
ARU410		HAY	2	1	2	36	2	1	1	OLI D	TANGAYIKA	713987698	7	2	1		1	4	2		4	3	13000	2	2		2	2	2				2					2	6.1	2	2				1	3	2		1
ARU411		ANL	2	1	2	29	2	2	1	ONYAI	ALIPA	710187776	22	2	2		2		2		1	2		2	1	1	2	2	2				1	3	3	1	8	1	4.8	2	2				2		2		3
ARU412		LEM	2	3	2	41	1	2	2	ODRIGA	BILEYO	75955906	62	2	3	PREFERED HERE	2		1	3	10	2	12000	2	2		2	2	1	3	2	1	1	2	3	2	15	2	4.9	2	2				1	3	1	1	1
ARU413		DRS	2	3	2	34	2	2	2	OKALIBA	ADALAFU	791071651	15	2	1		1	4	2		4	2	11000	1	1	2	2	1	2				2					9		9	9				1	3	1	1	1
ARU414		MAF	2	1	1	19	1	2	1	OLEVU	OMOO	750748902	11	2	3	PREFERED HERE	2		1	8	7	1	5000	2	2		2	2		9			1	2	1	1	8	2	4.5	2	2				2		2		3
ARU415		ADS	2	1	4	80	1	1	1	LUNGORO	OLEA	791389170	21	2	3	PREFERED HERE	2		1	3	3	1	2000	2	2		2	2	1	2	23	5	1	1	26	3	22	2	6.8	2	2				1	3	2		3
ARU416		ALM	2	4	2	57	1	2	1	OLUMINI	ADALAFU	718718120	13	2	3	PREERED HERE	2		1	7	3	1	3000	2	1	3	2	2	1	2	13	3	1	1	14	3	23	2	6.1	2	2				1	3	2		1
ARU417		WAH	2	4	2	31	1	2	1	OLI D	TANGAYIKA	75444808	4	2	1		1	4	2		3	1	1500	1	1	2	2	2	9				2					2	5.7	9	2				1	1	1	1	3
ARU418		BEC	2	3	2	31	2	2	1	ARIONZI	OLI	750476987	5	2	3	PREFERED HERE	2		1	5	2	1	3000	2	2		2	2	2				2					2	5.3	2	2				1	3	1	1	3
ARU419		OBD	2	1	1	27	2	2	1	OCOLINI	MUNI	71854709	5	2	2		2		1	1	7	3	7000	2	2		2	2	2				2					2	4.7	2	2				1	3	1	1	3
ARU420		TOG	2	1	2	30	1	2	1	OCOLINI	MUNI	783961094	5	2	3	PREFERED HERE	2		1	2	8	6	20000	1	1	2	2	1	2				2					1	5.1	2	2				1	3	1	1	1
ARU421		AGF	2	1	2	53	1	2	1	ALIA	EWADRI	777008720	8	2	3	PREFERED HERE	2		2		3	2	5000	2	2		2	2	2				1	1	11	1	8	2	4.8	2	2				2		1	1	3
ARU422		AYG	2	1	1	22	2	2	2	ARUA DIV	ARUA DIV	778967628	1	1			2		1	4	1	6		2	2		2	2	2				2					2	4.4	2	2				1	3	1	1	1
ARU423		AYM	2	1	2	58	1	2	1	MVA CELL	AWINDIRI	774362061	5	1			2		2		10	6	11000	2	1	1	2	2	1	1	21	4	2					2	5.6	2	2				2		1	1	3
ARU424		MAO	2	1	2	32	1	2	1	KOLOLO	MATANGACHA	750896162	55	2	1		1	4	1	2	7	1	5000	2	2		2	2	1	1	10	2	1	1	11	2	15	2	6.1	2	2				1	2	1	1	3
ARU425		AJK	2	3	2	47	2	2	1	OJIPI	ALIBA	713697161	15	2	1		1	2	1	6	2	1	2000	2	2		2	2	2				2					2	5.2	2	2				1	2	1	1	3
ARU426		OPV	2	1	2	68	2	2	1	BURA	MICU	750666718	32	2	1		1	4	1	5	1	1		1	1	2	2	1	2				2					2	5.7	2	2				1	2	2		3
ARU427		ODN	2	1	1	29	1	2	1	OCEA	OCEA	782561891	62	2	1		1	4	1	2	3	2		2	2		2	2	1	2	2	1	1	2	3	1	8	2	4.7	2	2				1	2	1	1	3
ARU428		DRF	2	1	1	24	2	2	2	OMBIA	NYADRI	776137619	21	2	1		1	4	1	6	1	4		2	2		2	2	2				2					2	6.1	2	2				1	2	1	1	3
ARU429		MUA	2	1	1	24	1	2	1	RENDO	RENDO	785500706	31	2	1		1	4	1	2	7	4	11000	2	2		2	2	1	2	1	1	2					2	5.9	2	2				1	2	1	1	3
ARU430		ADA	2	1	1	28	1	2	1	EZUKU	OLUVU	713467891	15	2	1		1	4	1	3	1	2		2	2		2	2	1	2	5	1	1	2	4	2	14	2	5.9	2	2				1	2	1	9	3
ARU431		ATA	2	4	2	46	2	2	1	OLI D	TANGAYIKA	778161234	6	2	1		1	4	1	6	3	1	2000	2	1	2	2	2	2				2					2	4.4	2	2				1	2	2		3
ARU432		SAM	2	1	2	58	2	2	1	OLI D	TANGAYIKA	750161816	6	2	1		1	4	1		4	2	8000	2	1	1	2	2	2				2					1	6.1	2	2				1	2	1	1	1
ARU433		DRR	2	1	2	45	2	2	1	JIAKO	JIAKO	784538191	12	2	1		1	4	1	6	7	3	20000	2	2		2	2	2				2					2	4.7	2	2				1	2	1	1	1
ARU434		ACA	2	1	2	42	1	2	1	KATI	ULEPI	781451823	21	2	1		1	4	1	1	3	2	2000	2	2		2	2	1	2	6	1	1	1	7	2	15	2	5.3	2	2				1	2	1	9	3
ARU435		ODT	2	1	2	36	1	2	1	AJONO	ANDIVU	783479176	29	2	1		1	1	1	2	5	4	15000	1	1	2	2	1	1	2	8	1	1	1	10	2	15	2	4.5	2	2				1	2	1	1	1
ARU436		NUT	2	1	1	24	2	2	1	OCEA	OCEA	751361894	45	2	1		1	4	1	6	1	2		2	1	2	2	2	2				2					2	4.3	2	2				1	2	1	1	3
ARU437		EDI	2	1	2	27	1	2	1	PAJULU	AWIKA	791021863	25	2	1		1	4	1	3	10	2	3000	2	1	1	2	2	1	2	5	1	1	1	6	2	14	1	6.1	2	2				1	2	1	1	3
ARU438		SAB	2	1	2	45	2	2	1	AWIKA	ARIVU	771989783	21	2	1		1	4	1	6	2	1	2000	2	2		2	2	2				2					2	5.2	2	2				1	2	1	1	3
ARU439		FAJ	2	1	2	35	2	2	1	ORIAMA	OCEA	791437612	41	2	1		1	4	1	6	4	2	15000	2	1	2	1	1	1	9			1	1	5	1	7	2	4.3	2	2				1	2	1	1	1
ARU440		ABJ	2	1	2	78	1	2	1	OMBAVU	ECEKURU	750444391	28	2	1		1	4	1	1	1	2		1	1	2	2	2	2				2					2	6.1	2	2				1	2	2		3
ARU441		AFC	2	1	2	32	2	9	9	YAPI	POKEA	790435618		2	1		1	4	1	6	4	1	15000	2	2		2	2	2				2					2	5.8	2	2				1	2	1	1	1
ARU442		ONN	2	4	2	36	1	2	1	OREKU	NIBU	753464891	19	2	3	FOR ART	2		1	2	3	2	2000	2	2		2	2	1	2	8	1	2					2	5.1	2	2				2		2		3
ARU443		ODG	2	4	2	40	1	2	1	AYEVU	YEPI	791416781	21	2	3	VIRAL LOAD MONITORING	2		1	1	5	4	15000	2	2		2	2	1	2	12	1	1	2	13	1	4	2	4.4	2	2				1	2	1	1	1
ARU444		LED	2	1	1	27	2	1	1	OLI D	TANGAYIKA	784537810	10	2	3	PREFERED HERE	2		1	6	1	4		2	2		2	2	2				2					2	5.7	2	2				1	3	1	1	1
ARU445		AYM	2	1	2	59	2	2	1	AYOLUMA	OLEKU	778550647	15	2	3	PREFERED HERE	2		1	5	3	2	2000	2	2		2	2	2				1	2	11	1	6	2	5.5	2	2				1	1	2		3
ARU446		LER	2	4	1	22	1	2	1	YAPI	KOMITE	753614981	15	2	3	ART SERVICES	2		1	1	1	1		2	2		2	2	2				2					2	5.8	2	2				1	2	2		3
ARU447		NDI	2	1	2	42	1	2	1	YAPI	KOMITE	793917810	15	2	1		1	4	1	1	8	6	20000	2	1	1	2	2	1	2	7	1	1	2	7	1	5	2	6.1	2	2				1	2	1	1	1
ARU448		ADM	2	1	2	34	2	2	1	ARIONZI	OLI	778164792	11	2	1		1	4	1	6	3	2	8000	2	2		2	2	1	3	3	1	2					2	6.1	2	2				1	2	1	1	1
ARU450		IZP	2	1	2	40	2	2	1	ARIAPI	LUFE	751433532	8	2	3	PREFERED HERE	2		1	6	3	2	6000	2	2		2	2	2				1	2	6	1	7	2	4.3	2	2				1	3	1	1	3
ARU451		AHI	2	1	1	26	1	2	1	OCOLINI	MUNI	756618190	5	1			2		1	1	5	4	15000	2	2		2	2	1	3	4	1	1	2	5	1	7	2	4.4	2	2				1	3	1	1	1
ARU452		KAL	2	4	2	42	1	2	1	BURA	MICU	793061789	8	2	3	ART	2		1	4	1	3		2	2		2	2	1	2	8	1	1	2	9	1	7	2	5.9	2	2				1	3	1	1	1
ARU453		RUO	2	1	2	50	2	2	1	GUDU	OLEBA	750188391	16	2	3	PREFERED HERE	2		1	4	4	2	15000	2	1	1	2	2	2				2					2	5.4	2	2				1	1	2		1
ARU454		ALJ	2	1	2	75	1	2	1	MVARA	MVARA	778961802		2	3	PREFERED HERE	2		1	4	10	6	15000	2	2		2	2	2				1	2	20	1	8	2	4.5	2	2				1	1	1	1	1
ARU499		BAM	2	1	1	24	2	2	1	OMBAVU	BARIA	753196189	19	2	1		1	4	1	6	10	4		2	2		2	2	2				2					2	5.1	2	2				1	2	1	1	1
LAC001	66880	MWI	4	1	1	34	1	1	1	ARIAGA	ARIAGA CENTRAL	782812697	7	2	3	HAVE NO ENOUGH FACILITIES	2		1	3	10	6	6000	2	1	1	2	2	2				2					2		2	2				2		2		1
LAC002	29259	OWB	4	3	2	53	1	2	1	ALERO	NYAMASA	784812521	68	2	3	NO IMPROVEMENT	2		1	1	3	1	1500	2	1	1	2	2	1	1	33	20	1	2	31	3	12	2		2	2				1	4	2		1
LAC003	45785	ANL	4	3	3	29	2	1	1	OBIA EAST	FOR GOD	712641413	3	1			2		1	8	3	2	1000	2	2		1	2	2				2					2		2	1	2013	1	3				1	1
LAC004	67286	KIL	4	1	2	67	1	1	1	WII.AWORANGA	PATUDA		0.5	1			2		1	2	9	6	4000	2	2		2	2	2				2					2		2	1	2013	1	1	1	2	1	1	1
LAC005	39915	OCD	4	1	2	34	1	2	1	ABUGA	ALOKOLUM	773887703	2	1			2		1	3	10	6	5000	2	2		1	2	2				2					2		2	2				2		1	1	2
LAC006	704	LUO	4	1	2	39	2	2	1	AKANO	ATIN KOK	783533956	130	2	1		1	1	1	6	9	4	3000	1	1	2	2	2	2				2					2		2	1	1998	1	1	1	2	1	1	1
LAC007	66389	OKB	4	1	2	70	1	2	1	ADAGATINGA	ALANYI	789666248	120	2	3	BROUGHT A COUPLE BUT FELT SICK FROM HERE	2		9	8	3	2	1500	2	2		2	2	2				2					2		2	2				1	2	1	1	9
LAC008	2686	OTP	4	1	4	30	1	2	1	TAKIRI	PALEMA		10	2	3	THERE WAS NO IMPROVEMENT	2		1	4	3	2	1000	2	1	1	2	2	1	1	9	1	1	2	10	3	9	2		2	2				1	4	1	1	1
LAC009	68071	OCP	4	1	2	46	1	2	1	OGAMKATI	APACH	781332568	60	2	1		1	2	1	2	3	3	500	2	2		1	2	2				2					2		2	2				1	2	1	1	1
LAC010	31077	ADL	4	1	4	31	2	2	1	KATI-KATI A	LACOR	777485781	3	1			2		9	6	3	4	3000	2	2		1	2	2				2					2		2	1	1991	1	4	1	4	1	1	1
LAC011	69458	KIE	4	1	2	61	1	2	1	ST. PETER	BWOBONAM	782352050	20	2	3	NO PROPER TREATMENT RECEIVED FROM THE HEALTH FACILTY	2		1	6	3	2	500	2	2		1	2	1	1	25	6	1	2	25	2	6	2	4.4	2	2				1	3	1	1	2
LAC012	69063	NYB	4	3	2	27	1	2	1	OTICI	GURU-GURU		20	2	3	THERE WAS NO IMPROVEMENT	2		1	2	3	2	2000	2	2		1	2	2				2					2	5.6	2	2				2		1	1	2
LAC013	70390	OTA	4	1	2	50	1	1	2	LAYIBI CENTRAL	LIBRARY	772358945	5	2	1		1	1	1	2	3	1	1500	2	1	1	2	2	2				2					2	4.6	2	2				1	2	1	1	1
LAC014	70190	OPG	4	4	2	35	1	2	1	BARI BARI	LACOR	774505009	3	1			2		1	1	3	2	5000	2	2		2	2	2				1	1	15	2	14	2	5.3	2	2				1	4	1	1	1
LAC015	70683	LAS	4	1	1	21	2	2	1	ACET CENTRAL	BINYA	788033129	60	2	3	FOR BETTER TREATMENT	2		1	6	10	6	5000	2	2		2	2	2				2					2	7.2	2	2				2		1	1	1
LAC016	71077	API	4	1	5	44	2	2	1	LAPETA	PAKWELO	777006921	12	2	3	LACOR HOSPITAL HAS TIME TO DO INVESTIGATION.	2		1	6	3	2	1000	1	2		1	2	2				2					2	7.4	2	2				1	4	1	1	1
LAC017	69779	SOA	4	1	2	63	2	2	1	TE-ATURA	ANYA PWOC	775695168	60	2	3	ATTENDING TO A PATIENT IN THIS HOSPITAL.	2		9	8	2	1	2000	2	2		2	2	2				2					2	5	2	2				2		1	1	1
LAC018	46940	ODC	4	1	2	28	1	2	1	DIMA A	KAKWOKWO	778642380	50	2	3	TOTAL HOPE AND QUALITY OF SERVICE FROM THIS HOSPITAL	2		1	4	10	3	10000	2	2		2	2	2				2					2	5	2	2				2		1	1	3
LAC019	72148	OPS	4	1	2	65	1	2	1	ACUNA	AGWATA	789121540	80	2	1		1	2	1	4	3	2	1000	2	2		2	2	2				2					2	5.9	2	2				2		2		3
LAC020	72568	OCG	4	3	2	42	1	2	1	OLINGA	LABALA	780641870	30	2	3	BECAUSE OF GOOD INVESTIGATION IN THE HOSPITAL.	2		1	4	3	2	5000	2	2		1	2	2				2					2	7.3	2	2				2		2		1
LAC021	75454	OPO	4	1	2	56	1	2	1	LABONGO OGALI	PAMUCA		40	2	2		2		1	4	3	2	5000	2	2		2	2	1	1	25	10	1	1	30	3	21	2	5.1	2	2				1	3	1	1	2
LAC022	24863	ALM	4	1	2	51	2	2	1	ABERA	PAROBANGU	718486061	34	2	1		1	2	1	6	2	1	1000	2	2		2	2	2				2					2	6.3	2	2				2		1	1	2
LAC023	75575	ODG	4	1	2	41	1	1	1	LAYIBI GO-DOWN	TECHO	772616678	8	2	3	THERE WAS NO SERVICES AT NEARBY HEALTH FACILITY	1	2	9	30	10	6	10000	2	2		2	2	2				1	1	13	3	21	2	3.8	2	2				2		1	1	1
LAC024	70084	OBP	4	3	2	49	1	1	1	ORIMAI	INOMO	752313764	236	2	1		1	4	2		10	5	6000	2	1	1	2	2	2				2					2	8.1	2	2				1	4	1	1	1
LAC025	64391	ALM	4	1	2	60	2	1	2	LIRA MODERN	TESO A	786950796	82	2	3	PREFER LACOR HOSPITAL	2		1	12	7	1	8000	2	2		2	2	2				2					2	3.6	2	2				2		2		2
LAC026	30743	OYB	4	1	2	43	1	2	1	ALANI	ALANI	777213420	60	2	3	HE PREFERS LACOR HOSPITAL	2		1	3	3	2	1000	2	2		1	2	2				1	2	10	4	12	2	5.6	2	1	2014	2	1	1	2	1	1	2
LAC027	26329	AKD	4	3	4	21	2	2	1	ALOKOLUM GWENO TOWN	ALOKOLUM		4	2	2		2		1	6	2	2	1500	2	2		1	2	2				2					2	3.6	2	2				2		1	1	2
LAC028	73996	OMK	4	1	2	71	1	2	2	KAL CENTRE	PABO KAL	787854843	30	2	3	QUICK SERVICE	2		2		3	2	5000	2	2		2	2	2				1	1	10	6	42	2	4.4	2	2				2		1	1	2
LAC029	41592	ONM	4	3	2	54	1	2	1	LULANGO	PAIBWO	778825102	60	2	3	PREFER LACOR HOSPITAL	2		1	2	3	6	15000	2	2		2	2	2				1	2	16	3	12	2	5.6	2	2				2		1	1	1
LAC030	16515	ACL	4	4	2	47	2	2	1	LWALAKWA	LACOR		5	1			2		1	2	2	2	5000	1	1	1	1	2	2				2					2	5.2	2	2				2		2		2
LAC031	28591	OYS	4	3	2	32	1	2	1	KYIRAPANCH	BUJABI	774738096	168	2	3	GOOD SERVICES IN LACOR HOSPITAL	2		1	2	8	5	15000	2	2		2	2	2				2					2	5.8	2	2				2		1	1	1
LAC032	17624	OYB	4	1	1	35	1	1	1	LAYIBI INDUSTRIAL AREA	LAYIBI		4	2	3	PREFER THIS HOSPITAL	2		1	20	3	2	2000	2	2		1	2	1	1	24	20	1	1	24	2	14	2	5.8	2	1	2015	1	5	2		2		2
LAC033	51437	OKR	4	1	9	25	1	2	2	MIRIMA KALWALA	KIKUBI	785571743	114	2	3	PREFER THIS HOSPITAL	2		1	1	3	4	10000	2	1	1	1	2	1	1	3	12	1	1	5	15	105	1		1	2				1	2	1	1	1
LAC034	67849	OKJ	4	1	2	48	1	2	1	KURICHA	JUMA	781604487	40	2	3	PREFER THIS HOSPITAL	2		1	5	3	3	250000	1	1	7	1	1	1	1	6	12	1	1	20	3	21	2	5.2	2	2				1	1	1	1	1
LAC035	56702	ACM	4	5	1	27	2	1	1	PECE LUKUNG	HOLY ROSARY	781041145	7	2	3	PREFER THIS HOSPITAL	2		1	9	7	2	2000	1	1	4	1	1	2				2					2	4.7	2	1	2015	1	4	1	2	1	1	2
LAC036	82848	AMG	4	1	2	55	1	2	1	AWANGOTING B	KULAKULA	754689476	50	2	3	PREFER THIS HOSPITAL	2		1	2	10	6	14000	2	2		2	2	2				1	2	30	1	5	2		2	2				1	2	1	1	2
LAC037	35154	ALF	4	1	2	35	2	1	1	TERGWANA	PECE	777177894	8	2	1		9	1	1	4	7	2	30000	1	1	2	1	1	2				2					1		2	2				1	2	1	1	1
LAC038	44858	JAO	4	1	2	57	2	1	1	LACOR CENTRE	PATUDE	772589236	1.5	1			2		1	2	7	5	15000	2	2		2	2	2				2					2	6.8	2	2				1	2	1	1	2
LAC039	72196	OKI	4	1	1	25	1	1	1	LACOR CENTRE	PATUDA	772026500	0.3	1			2		1	2	7	5	70000	1	1	1	1	1	2				2					2	6	2	2				2		1	1	1
LAC040	77328	OUD	4	4	2	30	1	2	1	KIROMBE NORTH	KIROMBE	773222002	100	2	1		1	4	2		7	6	300000	2	1	5	1	2	2				2					2	4.3	2	2				2		1	1	1
LAC041	78627	KAA	4	1	4	47	2	1	1	MASINDI MUNICIPALITY	KIHUBA	773679343	70	2	3	NO IMPROVEMENT FROM WHERE THEY WERE RECIEVING CARE.	2		1	6	3	3	500	2	1	2	1	2	2				2					2	4.2	2	2				1	3	1	1	1
LAC042	78150	OKD	4	1	2	49	1	2	1	PAJAA PUNIDIA	KAL	772332460	34	2	1		2		1	3	3	5	500	2	2		2	2	1	1	23	3	1	2	32		2	1	6.1	2	1	1999	1	5	1	2	1	1	1
LAC043	88072	AKA	4	1	2	25	2	2	1	OTUCU	AKANGI	777120219	40	2	3	PREFER THIS HOSPITAL	2		1	3	3	2	1000	2	2		1	2	2				2					2	5.2	2	1	2013	1	5	1	2	1	1	1
LAC044	55755	APM	4	1	9	19	2	2	1	PALWONG	PALWONG	718861220		2	3	PREFER THIS HOSPITAL	2		9	6	7	5	30000	1	1	1	1	2	2				2					2		2	2				1	2	2		2
LAC045	54170	AKJ	4	1	6	30	2	2	1	LALAM	PALEMA	752665527	10	2	3	PREFER THIS HOSPITAL	2		1	2	3	2	5000	1	1	3	1	1	2				2					1	6	2	1	2015	1	5	2		1	1	1
LAC046	25472	AKF	4	1	1	37	2	2	1	KAP	ST THOMAS	779951702	15	2	1		9	1	1	3	3	3	7500	2	2		1	2	2				2					2	3.2	2	1	2012	1	1	1	2	1	1	1
LAC047	57852	ODM	4	5	2	78	1	2	1	KAI	ACENGIYENY	774123471	85	2	3	PREFER THIS HOSPITAL	2		1	5	3	4	5000	2	2		2	2	1	1	50	4	1	1	50	4	42	2	5.4	2	1	2015	1	5	1	2	1	1	1
LAC048	57422	AKS	4	3	5	61	2	2	1	BAR CIK	OPETA	783440599	100	2	1		1	1	1	7	3	2	1000	2	1	1	2	2	2				2					2	5.4	2	2				2		1	1	1
LAC049	27833	HEO	4	1	2	63	2	1	1	FIRST JENGE	WESTLAND. A	782626198	108	2	3	BETTER SERVICE AT LACOR HOSPITAL	2		1	4	2	4	1500	2	1	1	2	2	2				2					2	6.7	2	2				1	2	1	1	1
LAC050	78548	OBK	4	1	2	52	1	2	1	PAMUCA LAYAMO	PUJWANDI		40	2	2		2		9	2	3	2	1500	2	2		1	2	1	2	10	3	1	1	15	1	7	2	5.9	2	2				1	1	1	1	9
LAC051	29136	ALS	4	1	2	55	2	2	1	ADAK B	TEBUKE		60	2	2		2		1	8	2	2	500	2	2		2	2	2				2					1	7.4	2	2				2		1	1	2
LAC052	44216	GIB	4	1	1	28	1	2	1	SEVEN CORNER	LACOR	774515285	9	2	3	PREFER THIS HOSPITAL	2		1	4	3	5	15000	2	1	3	1	2	2				2					2	6	2	2				1	3	1	1	1
LAC053	62845	ODJ	4	1	2	45	1	2	1	PUKUPEKO	ADEL	774684915	20	9	3	PREFER THIS HOSPITAL	2		1	2	3	4	5000	2	2		1	2	2				2					2	5.2	2	2				1	2	9	1	1
LAC054	79266	OCM	4	1	2	41	1	2	1	OWIRI	OKIJI	787866669	180	2	3	PREFER THIS HOSPITAL	2		1	1	3	3		1	1	2	2	1	2				2					2	4.8	2	2				1	2	1	1	2
LAC055	14276	MLN	4	1	2	32	1	2	1	ATYAK	ATYAK	715643015	40	2	1		1	1	1	3	3	3	10000	2	2		1	2	2				2					2	6.6	2	2				1	2	1	1	1
LAC056	24615	AKS	4	1	2	31	2	9	1	ABUNI	ORWAMUGE	779325804	160	2	3	PREFER THIS HOSPITAL	2		1	4	2	4	1000	2	2		1	2	2				2					2	6.1	2	2				1	2	1	1	1
LAC057	84659	DUE	4	5	2	46	1	2	1	LIKUNI WEST	PAAHUJO		120	2	3	PREFER HOSPITAL	2		1	2	3	2	1500	2	2		2	2	1	2	15	4	1	2	20	4	12	2	5.8	2	2				1	1	1	1	1
LAC058	29763	ADD	4	1	2	46	2	2	1	WIIAKADO	NGOT-TUO	773773152	48	2	2		2		1	4	3	2	1500	2	1	1	2	2	2				2					1	6.6	2	9				2		1	1	1
LAC059	36241	ODJ	4	1	2	55	1	1	1	PANGUE	PANGUE	772616272	14	2	3	PREFFER THIS HOSPITAL	2		9	1	8	6	20000	2	1	2	2	2	2				2					2	5.8	2	2				1	3	1	1	1
LAC060	42615	KIS	4	1	2	41	1	1	1	AWORANGA	PATUDA	712348892	6	1			2		1	1	7	5	20000	2	1	2	1	1	2				2					2	6.2	2	2				1	3	1	1	1
LAC061	15618	ANF	4	1	1	31	2	1	1	BERDEGE	FOR GOD		4	1			2		1	5	2	2	2000	9	2		2	2	2				2					2	5.8	2	2				1	2	1	1	1
LAC062	24156	OKE	4	1	2	56	1	2	1	AMILOBO	PAGAKA		15	2	3	PREFER THIS HOSPITAL	2		1	4	3	2	5000	2	2		1	2	2				2					2	6.3	2	2				1	1	1	1	2
LAC063	29158	GRG	4	5	2	57	1	2	9	PAMUCA MIWA	ATIAK	777195942	40	2	1		1	1	1	1	3	3	5000	2	1	1	2	2	2				2					2	5.9	2	2				1	2	1	1	1
LAC064	25618	ACH	4	1	1	18	2	2	1	BOBI	PALENGA	782552758	13	2	1		1	1	1	2	1	2		1	2	3	2	1	2				2					2		2	1	2015	1	4	2		1	1	1
LAC065	61124	AUR	4	1	2	52	2	2	1	LABILAOM	PAGI WARD			2	3	PREFER THIS HOSPITAL	2		1	4	2	2	5000	2	2		2	2	2				2					2	6	2	2				2		1	1	1
LAC066	12615	ALJ	4	1	2	30	2	2	1	ACUTOME	PAIBONA	712951974	35	2	1		1	1	1	3	2	2	2000	2	2		2	2	2				2					2	5.9	2	2				1	2	1	1	1
LAC067	52671	LAR	4	1	2	46	2	2	1	LAMINWINO	ONGAKO			2	1		1	1	1	3	2	3	4000	2	2		1	2	2				2					2	5.8	2	2				1	2	1	1	1
LAC068	42416	ACC	4	3	2	41	2	2	1	KALANG	KOCH AMAR		26	2	3	PREFFER THIS HOSPITAL	2		1		2	2	2000	2	2		2	2	2				2					2	6	2	2				1	2	1	1	1
LAC069	54326	AKJ	4	1	2	18	2	2	1	CEL KANA	PONGE	787035184	20	2	1		1	1	1	4	2	2	1000	2	2		1	2	2				2					2	8.2	2	2				2		2		1
LAC070	60724	KOD	4	1	1	24	1	1	1	KASUBI CENTRAL	KASUBI	785827244	5	2	3	PREFER THIS HOSPITAL	2		1	1	1	2		2	2		1	2	1	1	2	5	1	1	5	4	28	2	5.8	2	2				1	2	1	1	1
LAC071	37420	AKF	4	1	2	64	2	2	1	OPETA	ABOKE	779235669	47	2	3	PREFFER THIS HOSPITAL	2		1	3	3	2	2000	2	2		2	2	2				2					2		2	2				1	3	1	1	1
LAC072	64533	SAC	4	1	2	54	1	1	1	KANYAGOGA	KANYAGOGA	783591272	4	2	3	PREFFER THIS HOSPITAL	2		1	1	7	5	10000	2	2		2	2	2				2					2		2	2				1	2	1	1	1
LAC073	17487	OCR	4	1	1	30	1	2	1	LAMMU B	AWACH	777324464	50	2	2		2		1	4	8	5	15000	2	2		2	2	2				2					2	6.4	2	2				1	2	1	1	1
LAC074	43715	RAW	4	1	1	19	1	2	1	ABIM	PAJAK	787256148	22	2	3	PREFFER THIS HOSPITAL	2		1	2	10	4	200	2	1	1	2	2	2				2					2		2	2				2		2		2
LAC075	60157	AKR	4	1	1	22	1	1	1	LACOR	PATUDA	785705688	4	1			2		1	1	1	4		2	2		1	2	2				2					2	6.1	2	2				2		1	1	1
LAC076	52642	OKR	4	1	2	32	1	2	1	LALOGI	LALOGI	778694501	36	2	3	PREFFER THIS HOSPITAL	2		1	2	3	3	4000	2	2		1	2	2				1	2	1	1	3	2	6.3	2	2				1	2	1	1	1
LAC077	84995	AKE	4	1	2	41	2	2	1	AKONYIBEDO	PAKWELO		12	2	3	SHE TRIED OTHER HOSPITAL, THERE WAS NO IMPROVEMENT	2		1	6	2	2	2000	2	2		1	2	2				2					2	5.8	2	2				2		1	1	2
LAC078	84992	AKM	4	1	2	65	2	2	1	LAGWE DOLA	PAMUCA	714391717	20	2	2		1	1	1	8	2	2		2	2		2	2	2				2					2	5.2	2	2				2		1	1	2
LAC079	85026	KIC	4	1	2	39	1	2	1	PIDA	PAGAYA	786668692	5	2	3	PREFFER LACOR HOSPITAL TO OTHER HEALTH FACILTY	2		1	3	5	2	10000	2	1	1	1	2	2				1	1	13	2	14	2	6.1	2	2				2		1	1	1
LAC080	24567	ODR	4	1	2	39	1	2	1	OWOR	ADAK		32	2	3	JUST CAME FOR TREATMENT	2		2		3	3	10000	2	2		2	2	2				2					2	6	2	2				2		1	1	1
LAC081	26521	ATI	4	1	1	19	2	2	1	AWEE	KEYO		14	2	2		2		1	4	10	4		2	2		1	2	2				2					2	6	2	2				2		1	1	1
LAC082	15668	ONC	4	1	2	35	1	2	1	LII	AMAR		26	2	3	PREFFER THIS HOSPITAL	2		1	2	3	4	5000	2	2		1	2	2				2					2	6.1	2	2				2		1	1	1
LAC083	15644	OBF	4	1	2	30	1	2	1	OLINGA	LABALE		32	2	3	PREFFER THIS HOSPITAL	2		1	1	3	2	5000	2	2		1	2	2				1					2	5.8	2	2				1	2	1	1	1
LAC084	15678	ONJ	4	1	2	46	1	2	1	OBUL	ORUME		48	2	3	PREFER THIS HOSPITAL	2		1		3	3	2000	2	2		2	2	2				2					2	5.8	2	2				1	2	1	1	1
LAC085	16855	OKJ	4	1	5	69	1	2	1	BUNGA	NWOYA		30	2	1		1	1	1	4	1	4		2	2		2	2	2				2					2	5.4	2	2				2		2		2
LAC086	16742	ORJ	4	1	1	49	1	2	1	GAYA	GAYA	777645092	24	2	3	PREFFER THIS HOSPITAL	2		1	3	3	2		1	1	1	2	2	1	2	20	10	1	2	10	7	21	2		2	2				1	2	1	1	1
LAC087	15665	ORD	4	1	1	20	1	2	1	PEREPERE	GAYA	779481252	24	2	1		1	1	1	3	3	4	3000	2	1	1	2	2	2				2					2		2	1	2015	1	3	1	2	1	1	1
LAC088	17442	LAJ	4	1	3	53	1	9	9	ANGAGURA	PUNGOLE		46	2	3	PREFFER THE HOSPITAL	2		1	3	3	4	5000	2	1	1	2	2	2				2					2	6.2	2	2				2		1	1	1
LAC089	16745	AKD	4	3	1	21	2	9	9	GULU TOWN	KASUBI			2	3	PREFFER THIS HOSPITAL	2		1	3	1	4		2	1	2	2	2	2				2					2	5.8	2	2				1	2	1	1	1
LAC090	16741	ABV	4	1	2	29	2	2	1	PATUDA	PATUDA		4	1			2		1	2	2	3	5000	2	2		2	2	2				2					2	5.6	2	2				1	3	1	1	1
LAC091	15697	ADF	4	1	2	45	2	9	1	POLI	BOBI	777113363	19	2	3	PREFFER THIS HOSPITAL	2		1	3	3	3	3000	2	2		1	2	2				2					2	5.8	2	2				1	2	1	1	2
LAC092	15668	OKS	4	1	1	20	1	2	1	ADILANG	ADILANG		55	2	3	PREFFER THIS HOSPITAL	2		1	1	1	4		9	9		9	2	2				2					2	6.1	2	2				1	2	1	1	1
LAC093	16782	SSA	4	1	1	26	1	9	9	KITEBI	MUTUNDWE	787627592	70	2	3	SELF REFERRAL	2		1	1	3	5	10000	2	2		2	2	2				2					2	6.3	2	2				2		1	1	1
LAC094	16789	AKF	4	1	2	36	2	9	1	KEYO	KEYO		9	2	3	PREFFER THIS HOSPITAL	2		1	12	3	2	2000	1	1	2	1	1	2				2					2	5.6	2	2				1	2	2		2
LAC095	17489	ACC	4	3	9	29	2	9	9	AMILOBO	KAYO		13	2	3	SELF REFERRAL	2		1	2	3	2	3000	2	2		2	2	2				2					2	5.9	2	2				1	1	1	1	1
LAC096	15672	ODJ	4	1	3	35	1	9	9	OGURO	OGURO	788389987		2	3	PREFER THIS HOSPITAL	2		1	3	3	4	5000	2	2		2	2	2				2					2	6.2	2	2				1	2	1	1	1
LAC098	44294	ODR	4	5	2	29	1	1	1	LAROO	AGWE	704408638		2	3	CAME UNCONSCIOUS	2		2		10	6	140000	2	2		1	2	2				1	1	9	200	1400	2	4.8	1	2				2		2		1
LAC099	19729	ATJ	4	3	2	65	2	2	1	AITA KANYAKI TING	PATUDA	773232825	5	1			2		1	8	2	2	1000	1	2		2	2	2				2					2	8.5	2	1	2008	2	1	2		1	1	1
LAC100		NGA	4	5	2	30	2	1	1	LAYIBI	KIROMBE	785553877	7	2	3	REPUTATIVE	2		2		7	1	30000	2	2		2	2	2				2					2	7.2	1	2				2		1	1	3
LAC101	98446	MHC	4	5	4	30	1	1	1	CIFORO	MUGI	777911055	360	2	1		1	1	2		3	4	3000	2	2		2	2	2				2					2	6.3	2	2				2		1	1	1
LAC102	18226	OKJ	4	1	2	48	1	1	1	LACOR CENTRE	PATUDA	711116803	5	1			2		1	2	3	4	5000	1	1	1	2	2	1	1	15	6	1	1	20	2	14	2	4.5	2	1	1991	1	4	1	2	1	1	1
LAC103	17447	OPG	4	1	2	43	1	9	1	CAKO	KALATOCOO	772323732	28	2	3	PREFFER THIS HOSPITAL	2		1	2	3	2	1000	2	2		2	2	1	2	10	1	1	2	10	1	7	2	5	2	1	2015	1	4	1	1	1	1	1
LAC104	17994	ODB	4	1	2	36	1	2	1	LACOR	OPATE	711116803	120	2	1		1	4	1	2	3	2	20000	1	1	3	1	2	1	1	16	4	1	2	3	1	7	2	4.7	2	1	1	3	1	2		1	1	1
LAC105	17684	OKR	4	1	2	37	1	2	1	WII ALOO	TEGOT	772323732	35	2	3	PREFFER THIS HOSPITAL	2		2		3	2	10000	1	1	2	1	1	1	1	15	58	1	2	5	1	7	2	6.1	2	2				1	2	1	1	1
LAC106	18774	MUJ	4	1	2	45	2	1	1	OBIRA LUA	OBIRA	772323732	50	2	2		1	2	1	2	3	3	10000	1	1	2	1	1	1	1	12	10	1	1	13	1	7	1	6.8	2	2				1	2	1	1	1
LAC107	18696	OTJ	4	1	2	53	1	2	1	OLWOGUU	YUDA	771116803	120	2	2		2		1	3	3	2	5000	1	1	1	2	1	1	1	33	68	1	2	20	3	21	2	5.4	2	1	2013	1	5	1	2	1	1	1
LAC108	98746	OPM	4	5	2	34	1	2	1	KAMDINI	KAMDINI	78455494	78	2	3	BRUOGHT AS AN EMERGENCY & ALSO TRUS LACOR	2		2		7	2	130000	1	1	1	2	2	2				1	2	4	200	1400	2	5.5	2	2				2		1	1	1
LAC109	18467	OCS	4	1	1	44	1	2	1	LAPANA	PAIBONY	793360334	84	2	3	PREFFER THIS HEALTH SETTING	2		1	4	3	1	20000	1	1	3	2	1	1	1	3	4	1	1	7	4	28	2	4.9	2	2				1	2	1	2	1
LAC110	16749	OKK	4	1	1	27	1	2	1	PEMM	LAMIT	793360334	82	2	3	PREFFER THIS UNIT	2		2		10	5	30000	2	2		2	2	2				2					2	6	2	2				1	2	1	1	1
LAC111	16784	OWF	4	1	2	27	1	2	1	WESTLAND	WESTLAND	793360334	70	2	3	PREFFER THIS HOSPITAL	2		1	3	3	4	5000	1	1	4	1	1	2				2					2	6.2	2	2				1	2	1	1	1
LAC112	10766	AKC	4	5	2	32	2	2	1	LAYIMA	PAILYES	713701079	40	2	3	COMPLICATION	9	4	1	3	3	2	4000	1	1	3	1	2	2				2					2	6	1	1	2011	5	1	2		1	1	1
LAC113	16777	OJG	4	1	1	46	1	2	1	KOCH	ACOYO	793360334	3	2	3	PREFFER THIS HOSPITAL	2		1	2	7	4	20000	2	2		2	2	2				1	1	5	2	14	2	5.8	2	1	2011	4	2	1	2	1	1	1
LAC114	44221	ODG	4	4	2	32	1	2	1	ONYANA	KAL		12	2	3	SEEK SPECIALIST A CLINIC	2		1	2	3	2	2000	2	2		2	2	2				2					2	4.8	2	2				1	2	1	1	1
LAC115	45287	OCN	4	1	2	54	1	2	1	PARWAGA	ATIAK		40	2	3	HAS COME FOR FURTHER MANAGMENT	2		1	5	3	1	5000	2	2		2	2	1	1	15	7	1	2	10	2	14	2	4.6	2	2				1	2	2		3
LAC116	19454	WAR	4	1	2	43	2	2	1	WILWWILI	BIBIA	772323732	42	2	2		2		1	3	3	2	15000	2	2		2	2	1	1	23	7	1	1	23	5	35	2	4.8	2	2				1	2	2		2
LAC117	16742	OLB	4	1	2	48	1	2	1	ALIMA EAST	DURE	772323732	80	2	1		1	1	1	4	3	2	10000	2	1	4	1	2	2				2					2	5.4	2	2				1	2	1	1	1
LAC118	17114	OWE	4	1	1	21	1	1	1	LACOR	TEECWA	772323732	5	2	3	PREFFER THIS HOSPITAL	2		2		1	2		2	2		2	2	1	2	4	1	2					2	6.1	2	2				1	2	1	1	1
LAC119	18466	ORE	4	1	1	18	1	1	1	TEE DAM CENTRE	PAICHO	711116803	15	2	3	PREFFER THIS HOSPITAL	2		2		10	4		2	2		2	2	2				2					2	5.2	2	2				1	2	1	1	1
LAC120	96112	ALP	4	5	2	38	2	1	1	AMOYOKOMA	TOWNCOUNCIL		60	2	3	US AVAILABLE	1	4	1	1	3	1	200	2	1		2	2	2				2					2	5	2	2				2		1	1	1
LAC121	97512	OYM	4	5	2	30	1	1	1	LAYIBI GODOWN	TECHO	794550711	8	2	3	WAS BROUGHT UNCONSCIOUS	2		1		10	5	18000	2	2		1	2	2				1	2	11	150	1050	2	4	2	2				2		2		1
LAC122	84751	ADG	4	3	3	31	2	2	1	AGONGA		787588478	35	2	1		1	4	1	9	3	2	1500	2	2		1	2	2				2					2	4.4	2	2				2		1	1	1
LAC123	87636	OBS	4	1	2	75	1	2	1	AMWOMA	AMWOMA	774654889	80	2	1		1	4	1	3	3	2	1000	2	2		2	2	2				2					2		2	2				1	1	1	1	3
LAC124	87947	AUN	4	1	2	20	2	2	1	PALEMA	LABWOCH		12	2	3	BETTER SERVICE	2		1	8	2	3	2000	2	2		1	2	2				2					2	5.8	2	2				2		1	1	1
LAC125	79448	LAG	4	1	3	22	2	2	1	OWOO	PAWEI		30	2	3	BECAUSE OF TRUST IN LACOR HOSPITAL	2		1	8	1	3	1500	2	2		1	2	2				2					2	6.6	2	2				2		1	1	1
LAC126	99690	OKM	4	1	2	65	1	2	1	KAL CENTRE	KAL		10	2	3	PROPER INVESTIGATION IN LACOR	2		9	4	3	3	1000	2	2		2	2	1	1	40	3	1	2	38	2	4	2	4.2	2	2				2		1	1	3
LAC127	49624	ODB	4	1	3	32	1	1	9	AYWEE	TEGWANA		7	2	3	BETTER SERVICE	2		1	2	5	3	10000	2	2		2	2	1	1	11	8	1	2	9	3	12	2	7.2	2	2				1	4	1	1	1
LAC128	88400	OCJ	4	1	1	30	1	1	1	KIROMBE	KIROMBE	774747254	3	2	3	BECAUSE OF TRUST AND GOOD FACILITY	2		9	1	10	5	8000	2	2		1	2	2				2					2	6.4	2	2				1	4	1	2	1
LAC129	88572	AKJ	4	3	2	24	2	2	2	KULU OTIT	PANDWEE	774827102	23	2	1		1	4	1	6	2	2	2000	2	1	1	2	2	2				2					2	6.2	2	2				2		1	1	1
LAC130	65431	ODT	4	1	2	35	1	1	9	WII AWURANGA	PATUDA		2	1			2		1	2	1	3	3000	2	2		1	2	1	1	10	5	1	2	15	2	8	2	6.8	2	2				2		1	1	1
LAC131	88598	LOD	4	1	2	40	1	2	1	LACAN	PADUNY	779745580	27	2	3	BETTER TREATMENT	2		1	1	8	6	15000	2	2		2	2	1	1	30	30	1	2	25	1	5	2	7.4	2	2				2		1	1	1
LAC132	6957	LAC	4	4	3	30	2	2	1	OYINYA	PANYABOMO		15	2	3	PREFFER LACOR HOSPITAL	2		1	4	3	1	1000	2	2		1	2	2				2					2		2	1	2004	1	1	2		1	1	1
LAC133	14156	OBP	4	1	3	45	1	2	1	ANDARA	OKALOAWAN	783049690	30	2	3	PREFFER THIS HOSPITAL	2		1	2	3	1	2000	2	2		2	2	2				2					2	5.8	2	2				1	2	1	1	1
LAC134	47357	ACR	4	3	2	36	2	2	1	PALWONG PAKUMA	PALWONG	779943916	20	2	1		1	2	1	6	2	1	1000	2	2		1	2	2				2					2	5.9	2	2				2		1	1	2
LAC135	16724	ARF	4	3	2	30	2	2	1	LAMIN TUMA	SAKA		40	2	1		1	2	9	8	2	2	2000	2	2		2	2	2				2					2	4.9	2	2				2		1	1	2
LAC136	14116	OBR	4	1	2	32	1	2	1	KAL	GAYA		26	2	3	PREFFER THIS HOSPITAL	2		1	3	3	4	5000	2	1	5	1	2	1	1	3	4	1	1	4	2	28	2	5.8	2	2				1	2	1	1	2
LAC137	17147	ODJ	4	3	1	70	1	2	1	ALEBTONG	OWALO		160	2	1		1	1	1	2	3	2	1000	2	1	2	2	2	2				2					2	4.9	2	2				2		1	1	1
LAC138	17946	WOS	4	4	1	19	1	2	9	ONGAKO	ONYONA		13	2	3	PREFFER THIS HOSPITAL	2		1	1	10	4		9	2		2	2	2				2					2	6.1	2	2				1	2	1	1	1
LAC139		ADR	4	1	2	54	2	2	2	KALADIMA	OBOO		20	2	3	PREFFER THIS HOSPITAL			1	4	3	4	3000	2	1	2	1	2	2				2					2	5.4	2	2				1	2	2		1
LAC140	16894	ABT	4	1	1	29	2	2	9	ADWOLA	AMULAMUM	788915928	86	2	3	PREFER THIS HOSPITAL	2		2		7	5	12000	2	2		2	2	2				2					2	5.8	2	2				1	2	1	1	1
LAC141	94386	OKB	4	1	6	80	1	1	2	AYAMU	POLCANI	772646256	7	2	3	GOOD REPUTATION	2		1	6	3	2		1	1	2	2	2	2				2					2	7.5	2	2				2		2		3
LAC142	71067	OKN	4	4	2	44	1	2	1	BWOBO TOCHI	ALOKOLUM	775978957	5	1			2		1	2	10	2	1600	2	1	1	1	1	1	2	15	5	2					2	6.2	2	1	2015	1	4	1	4	1	1	3
LAC143	92577	OYB	4	1	3	30	2	2	1	OMER	ACWERA		47	2	3	ATTENDING TO A SICK CHILD	2		1		3	1	2000	2	2		1	1	2				2					2	6	2	2				2		2		2
LAC144	92413	ORG	4	1	2	45	1	1	1	AMURU	OGOM	792859257	42	2	3	NO HUMAN RESOURCE	2		1	10	5	6	20000	1	1	1	2	1	2				2					2	6.7	2	1	2009	1	4	1	4	1	1	1
LAC145	93230	TAK	4	1	2	32	1	2	1	AKURUKWER	LACOR	783730665	6	1			2		1	1	10	4	15000	1	2		1	1	2				2					2	4.2	2	2				2		1	1	1
LAC146	93601	OJR	4	5	2	28	1	1	1	LAYIBI	TEGWANA	772930143	8	2	3	SOMETIME HE STAYS NEAR THE HOSPITAL IN THIER HOME	2		2		10	6	6000	2	1	1	2	2	2				1	2	3	300	2100	2	6.8	1	2				2		1	1	1
LAC147	93559	OKJ	4	5	2	69	1	2	1	OMORU	ANGETA	755790101	540	2	1		1	1	2		8	6		1	1	1	1	2	2				2					2	4.8	2	2				2		2		1
LAC148	88837	LAJ	4	1	5	60	2	2	1	PATIKO	OITINO		10	1			2		1	3	2	1	500	2	2		1	2	2				2					2	14.2	1	2				2		2		1
LAC149	93574	TUG	4	5	2	39	1	1	1	KATASENYWA	KIRYANGA	772675006	450	2	1		1	2	2		10	3	180000	2	2		2	2	2				2					2	4.8	2	2				2		1	1	2
LAC150	93225	OWJ	4	1	2	32	1	2	1	ABLALAI	ABUTUNDI	772721149	125	2	3	TRIED OTHER HSPITAL BUT FAILED TO GET GOOD INVESTIGA	2		1	12	3	3	5000	2	1		1	2	2				2					2	4.6	2	1	2012	1	2	1	4	1	1	2
LAC151	89798	NEM	4	5	5	60	2	2	1	KALWALA	KEWARA		120	2	1		1	1	2		3	2	1000	2	2		1	2	2				2					1	15.2	2	2				2		2		2
LAC152	83125	AJV	4	5	2	30	2	2	1	AKOYA	ODEK	74	74	2	3	FOR SPECIAL ATTENTION	1	1	1	2	3	1		1	1	1	2	2	2				2					2	9	2	2				2		2		3
LAC153	94753	ACR	4	1	2	56	2	2	1	PAKIBO	PALUKERE	777361888	45	2	3	GOOD REPUTATION	2		1	1	3	2	2000	2	1	1	1	1	2				1	1	10	2	14	2	3.8	2	1	1990	1	4	1	4	1	1	1
LAC154	58348	OKE	4	1	1	20	1	2	1	ALERO	KURE	713591680		2	3	LIKE LACOR NEVER BEEN TO ANY OTHER HOSPITAL	2		1	2	3	6		1	1	1	2	1	1	1	2	5	2					2	4.5	2	2				2		2		1
LAC155	90003	AKJ	4	1	1	31	2	2	9	OBIA WESI	FORGOD		21	1			2		2		10	2		2	2		1	2	2				2					2	6.5	2	2				2		2		1
LAC156	94507	OGP	4	1	2	40	1	2	1	MOLELA	PANYABONG	703830924	15	2	3	PROPER FOLLOW UP	2		1	5	3	4	2000	1	1	2	1	2	1	1	12	5	1	3	3	3	12	2	4.2	1	2				1	4	1	1	1
LAC157	81706	OKG	4	5	1	55	1	1	1	BUKASA	BUKASA	77946712	370	2	3	WAS HOME IN THE VILLAGE NEARBY LACOR			1	6	10	6	360000	2	1	2	2	2	2				2					2	8.7	1	2				2		1	1	2
LAC158	95347	MAM	4	5	5	68	2	1	1	KIJURA	MASINDI		8	2	1		1	2	1	1	2	2		2	2		1	2	2				2					1	14.5	2	2				2		2		3
LAC159	95334	MAD	4	1	3	29	1	2	1	MUCIALI	MUGALI			2	1		1	1	2		3	3		2	2		2	2	2				2					1	6.2	1	2				2		2		1
LAC160	91415	OLJ	4	5	2	40	1	2	1	NGAKO-DIKA	ONYONA	783995582	12	2	3	GOOD SERVICE	2		2		3	4	5000	2	2		1	2	2				2					2	6	2	2				1	2	1	1	1
LAC161	93836	OLY	4	1	2	78	1	2	1	AWEI BETTY	ACENO	776308904	29	2	3	INVESTIGATION AND MANAGMENT	1	1	2		10	6		2	2		2	2	2				2					2	6.2	2	2				2		2		1
LAC162	78627	KAI	4	5	3	46	2	2	1	KIJURA	KIJURA CENTRAL	776750978	264	2	1		1	1	1		3	3		2	2		1	2	2				2					2	6.7	2	2				1	2	2		1
LAC163	96002	ODV	4	1	6	67	1	2	1	LAMUWO	PALENGA EAST	786041192		2	1		1	2	2		10	3	10000	1	1	1	2	1	2				2					2	4.8	1	1	2016		1	2		1	1	2
LAC164	96075	ODC	4	5	6	49	1	2	9	ATULE	AGWAR			2	3	WAS GETTING VERY SICK			2		3	2	3000	2	2		2	2	2				2					2	2.8	2	2				2		2		1
LAC165	96583	MWV	4	1	2	28	1	2	1	ANAKA	LULIANIGO	774133522	150	2	3	LOVE FOR LACOR HOSPITAL	2		2		10	2	5000	2	2		1	2	2				2					2	4	2	1	1998		1	2		1	1	1
LAC166	91592	OWR	4	1	2	65	1	2	1	DIMA	DIMA	775193997	220	2	3	DIMA FAILED TO WORK	2		2		10	5	5000	1	1	1	1	2	2				2					2	3.9	2	2				1	4	1	1	1
LAC167	15764	ACA	4	5	2	60	2	2	1	AWEI BETTY	ACENO	776308904	29	2	3	WAS ATTENDING TO THE HUSBAND	2		1	2	3	1	2000	2	2		2	2	2				2					2	4	2	2				2		2		2
LAC168	90814	ANJ	4	1	2	55	1	2	1	GUUGWIL	PUCOTA		210	2	3	GOOD MANAGMENT	2		1	10	3	1	4000	2	2		2	2	1	3	20	10	1	1	30			1	8.7	2	2				2		1	1	1
LAC169		AKF	4	1	2	60	2	2	1	GOOGWIRI	KALAWINYA		210	2			2		1	0	3	2	2000	2	2		2	2	2				2					1	5.3	2	2				2		1	1	1
LAC170	96065	MAC	4	5	6	79	2	2	9	PABBO	PABBO CENTRE	712421132	47	2	3	DIDNT IMPROVE FROM INDEPENT HOSPITAL	2		2		10	6		2	1	20	2	2	2				2					2	4.9	2	2				2		1	1	1
LAC171	96823	AWL	4	1	2	40	2	2	1	KAMDINI	PUKICAA	774706456	76	2	2		2		1	4	3	2		2	2		1	2	2				2					2	3.8	2	2				2		1	1	3
LAC172	94148	ALS	4	5	2	27	2	1	1	TEMUGO	APAC	777014259	43	2	3	REQUSET TO TRANSFER TO LACOR FOR FURTHER MGT	2		2		3	4	4000	2	2		2	2	2				2					2	7.5	2	1				2		1	1	1
LAC173	74634	OCA	4	1	3	38	1	2	1	OPIT TEIGOT	OPIT		18	2	1		9	2	1	3	3	2	5000	2	1	1	2	2	2				2					2	5.5	2	2				1	2	2		1
LAC174	83881	OKL	4	1	1	21	1	1	9	BWEYALE	KATULIKIRE	787876405	120	2	3	PROPER MANAGMENT	2		2		10	5	10000	2	2		2	2	2				2					2	7.1	2	2				2		1	1	1
LAC175	96877	ODV	4	1	2	43	1	2	1	DUL OWELO	OLOLANGO	778825504	120	2	2		2		2		3	9	1000	2	1	1	1	1	2				2					2	6.4	2	2				2		1	1	3
LAC176	7563	ACF	4	4	5	34	2	2	1	LANGOL	LALAA		100	2	2		2		2		3	2	2000	1	2		1	2	2				2					2	3.7	1	2				1	9	1	1	1
LAC177	37645	OLJ	4	1	2	36	1	2	1	KAL CENTRE	KAL		26	2	3	PREFFER FURTHER INVESTIGATION IN THE HOSPITAL	2		1	2	3	3	1200	2	1	1	1	2	2				2					9	6.8	2	2				2		1	1	1
LAC178	38741	OJJ	4	1	1	29	1	1	1	LACOR CENTRE	PATUDA			1			2		2		8	6	20000	2	2		2	2	2				2					2	7.4	2	2				2		1	1	1
LAC179	74556	ORC	4	1	2	42	1	2	1	GAYA	GAYA		26	2	3	PREFFER THIS HOSPITAL	2		1	4	3	2	2000	2	2		2	2	1	1	7	4	1	2	10	2	1	2	6.2	2	2				1	2	2		2
LAC180	35742	OHD	4	4	2	38	1	2	1	TEE OLAM	PARCHO		26	2	1		1	1	1	2	3	2	1500	2	2		2	2	2				2					2	5.8	2	2				1	2	1	1	1
LAC181	38749	YAO	4	1	1	69	1	2	1	ABILNINO	ONGAKO		12	2	3	HAS COME FOR MORE INVESTIGATION	2		1		1	2		2	2		2	2	1	1	20	10	2					2	5	2	2				1	2	2		2
LAC182	34567	ETG	4	1	1	32	1	1	1	TERGWANA	TERGWANA		6	2	3	LOVE THIS HOSPITAL	2		2		7	6	15000	2	2		2	2	2				2					2	6.8	2	2				2		1	1	1
LAC183	74752	OCM	4	1	2	41	1	2	1	PAWEL	GAYA	783039690	30	2	3	PREFFER THIS HOSPITAL	2		1	4	3	4	7000	2	2		1	2	2				1	2	5	2	14	2	7.2	2	2				1	2	1	1	1
LAC184	44796	AKM	4	1	2	48	2	2	1	OBANGA OLOKO	KLA ABIRA	756465451	36	2	3	PREFFER THIS HOSPITAL	2		1	2	3	1	200	2	2		2	2	2				2					2	4.9	2	2				1	2	2		3
LAC185	44871	KIJ	4	1	2	39	1	1	1	BERDEGE	FORGAOD		4	1			2		1	2	7	5	15000	2	1	3	1	2	2				1	9	2	1	3	2	5.2	2	2				1	2	1	1	9
LAC186	93508	OBR	4	5	2	34	1	2	1	ALERO	KAL	783720808	36	2	1		1	1	2		3	3	2000	2	2		1	2	2				2					2	3.6	2	2				2		1	1	1
LAC187	98692	NAS	4	1	3	36	2	2	1	BUGERERE	BUGERE	782542258	362	2	3	GOT SICK FROM ATTENDING TO A PERSON IN HOSPITAL.	2		2		10	2	10000	2	2		2	2	2				2					2	5	2	2				2		1	1	3
LAC188	38682	BAB	4	1	2	40	2	2	1	ATIAK PACILO	AMURU	771892000	100	2	3	SELF REFERRAL	2		2		3	2	500	1	1	1	1	2	2				1	2	3			2	4.3	1	2				2		1	1	1
LAC189	46725	APH	4	5	5	37	2	1	1	LORO	ADYEDA	773950175	84	2	1		1	5	2		10	5	40000	1	2		1	2	2				2					2	5.8	2	2				2		1	1	1
LAC190	17702	LWN	4	4	2	45	1	1	1	LACOR CENTRE	PATUDA	716928201	0.8	1			2		1	3	10	6	10000	1	1	3	2	2	2				2					2	6.1	1	1	2005	1	1	1	2	1	1	1
LAC191	95817	AKH	4	1	2	60	2	2	1	ALITO	KOLE	785688152		2	3	GENERAL CHECKUP	2		2		3	9	3000	2	2		1	2	2				2					2	4.8	2	2				1	9	1	1	1
LAC192	85667	ORD	4	1	1	24	1	1	1	CERELENO	TERGWANA		6	2	3	SELF REFERAL	2		1	2	7	5	16000	2	1	4	2	2	2				1	2	3	2	6	2	6.2	2	2				2		1	1	1
LAC193	87546	OTP	4	1	2	38	1	2	1	LAMINLAWINO	LAMINLAWINO		16	2	3	PREFFER THIS HOSPITAL	2		1	4	3	4	6000	2	1	3	1	2	1	3	4		1	2	3	2	14	1	6.4	2	2				1	2	1	1	1
LAC194	86667	BAJ	4	1	3	57	1	2	9	AWACH	AWACH		24	2	3	SELF REFERAL	2		1	4	3	4	2000	2	2		2	2	2				1	2	7	2	14	2	4.8	2	2				1	2	2		1
LAC195	87748	ACP	4	1	1	72	1	2	1	OPERATE NORTH	OPOIATE	782279699	86	2	3	PREFFER THIS HOSPITAL	2		2		10	6		2	2		2	2	2				2					2	6.1	2	2				1	2	1	1	1
LAC196	83547	OKM	4	1	2	44	1	1	9	OBIYA HIGHLAND	LAROO		12	2	3	PREFFER THIS HOSPITAL	2		1	2	3	4	3000	2	1	3	2	2	2				2					2	5.9	2	2				1	2	1	1	1
LAC197	87147	LAS	4	1	1	28	2	1	1	GUDA	PATUDA		5	1			2		1	3	7	6	15000	2	2		2	2	2				2					2	6.6	2	2				1	2	1	1	1
LAC198		OWE	4	1	1	74	1	2	1	OLWAL	OLWAL		17	2	3	PREFFER THIS HOSPITAL	2		1	6	10	1		2	2		2	2	1	1	40	10	1	2	20	2	14	2	4	2	2				1	2	2		2
LAC199	82484	ADA	4	1	2	32	2	1	1	LACOR CENTRE	PATUDA		0.4	1			2		1	2	7	4	12000	2	2		1	2	2				2					2	5.1	2	2				1	2	1	1	1
LAC200	84776	ANO	4	1	2	32	1	1	1	KARYAGOGA	MICHAN	772358905	4	2	3	PREFFER THIS HOSPITAL	2		2		8	6	15000	2	2		1	2	2				2					2	6.8	2	2				1	2	1	1	1
LAC201	661	ORG	4	5	2	49	1	1	1	LIRA	ALEE	777556625	136	2	3	BETTER MANAGEMENT	2		2		3	4		2	2		1	2	2				2					2	5	2	2				2		2		1
LAC202	42223	ACF	4	1	2	30	2	1	2	AYWER	TEGWANA	787494917	7	2	3	INVESTIGATIONS	9	9	1	2	3	9	40000	1	1	1	1	2	2				2					2	4.5	2	2				2		1	1	3
LAC203	2977	NYF	4	1	3	32	1	1	1	OBIA HIGHLAND	LARUO	782571584	8	2	3	GOOD WORK	2		2		10	4	30000	2	2		1	2	2				2					2	4.8	2	2				2		1	1	1
LAC204	98425	RUA	4	1	2	20	1	2	1	PAWEL	PUKUMU	788553604		2	1		1	4	2		10	4		2	2		2	2	3				2					2	4.1	2	2				2		1	1	1
LAC205	3236	OCS	4	1	1	21	1	2	9	PAWEL AGAK	PUGWENY	777070168	30	2	3	GOOD SERVICE	2		2		10	9		2	2		1	2	2				2					1	1.9	2	9				2		1	1	1
LAC206	15674	AKB	4	1	2	36	2	2	9	OPIT	TEGOT		8	2	3	SELF PREFFERED	2		1	3	3	4	2000	2	2		1	2	2				2					2	5.2	2	2				1	1	1	1	1
LAC207	16778	KOF	4	1	1	76	1	2	9	LUKEE	PALARO		18	2	3	PREFER BY RELATIVES	2		1		10	5		2	2		2	2	1	1	20	5	1	2	15	2	14	2	4.8	2	2				1	1	1	1	1
LAC208	15663	LAG	4	1	1	20	2	1	1	FORGOD	PATUDA	781739026		1			2		1	2	10	4		2	1	1	1	2	2				2					2	5.9	2	2				1	1	1	1	1
LAC209	27482	OLD	4	1	2	28	1	1	1	KATIKATI	PATUDA		1	1			2		1		7	5	10000	2	2		1	2	2				2					2	5.8	2	2				1	2	1	1	1
LAC210	76742	KOR	4	4	1	22	1	1	1	CERELENO	TERGWANA		5	2	3	PREFFER THIS HOSPITAL	2		2		10	4		2	1	2	1	2	2				2					2	6.3	2	2				1	2	1	1	1
LAC211	3922	AKS	4	5	5	60	2	2	1	OGENG	OGENG	78858554	14	2	2		2		2		3	1		2	2		2	2	2				1	3		2		1	5	2	2				2		2		3
LAC212	4361	UMR	4	5	9	47	1	9	1	DUANGO	PABIT	777615155	45	2	3	WELL KNOWN HOSPITAL FOR ITS GOOD SERVICE	2		1	6	10	4	19000	2	2		2	2	1	1	20	20	1	2	25		5	2	5.6	2	2				2		1	1	1
LAC213	3309	AKK	4	5	2	64	2	9	1	TORO	TORO		47	2	3	HER CHOICE	2		9		7	1		2	2		1	2	2				2					1	4.8	2	2				2		1	1	3
LAC214	3193	AJR	4	5	5	77	2	2	1	LASOK OPYELO	PAKIA		52	2	3	BROUGHT AS EMMERGENCY	2		2		10	1		2	2		1	2	2				2					2	4.3	2	2				2		1	1	3
LAC215	4273	AKK	4	1	5	82	2	2	1	GIRIGIRI	AWER		70	2	1		1	4	2		10	1		2	2		2	2	2				2					2	3.8	2	2				2		2		3
LAC216	4087	OPF	4	5	2	25	1	1	2	UNYAMA	ADAK	774209932	10	2	1		1	4	2		3	2		2	2		2	2	2				2					2	5.8	2	2				2		1	1	1
LAC217	3632	OKA	4	5	2	25	1	1	9	WATER	ARIAGA	775846999	7	2	3	LOVE THE HOSPITAL	2		9		10	5		2	2		2	2	2				1	2	3	500	5	2	6.1	2	2				2		2		1
LAC218	46728	OPP	4	5	2	27	1	1	9	LAYIBI	TECHO	775419930	6	2	3	QUICK SERVICE	9	9	2		7	9	20000	2	2		1						9	9				2	5.1	1	9				2		1	1	3
LAC219	17498	ADE	4	1	3	38	2	1	2	OBIA WEST	FOR GOD		2	1			2		9		7	2	1000	1	2		1	2	2				2					2	3.9	2	1	1992	1	1	2		1	1	1
LAC220	94650	ETA	4	5	2	56	1	1	1	NGETA	ANYAMA PUC	787324209	37	2	1		1	1	2		10	3	10000	2	2		2	2	2				2					2	3.9	2	2				2		1	1	1
LAC221	6048	AYN	4	5	2	29	2	1	1	ADAK	PUGWENYI	713143442	7	2	3	HUSBAND'S CHOICE	2		9		3	1	2000	1	1	2	1	1	2				1					2	3.8	2	2				2		1	1	3
LAC222	36808	OKB	4	5	3	29	1	1	1	OBIA WEST	FOR GOD	771247085	2	2	3	CHOICE	2		9		3	3	10000	2	2		2	2	2				2					2	4.3	1	1				2		1	1	1
LAC223	85567	ACC	4	5	5	29	2	2	1	AMURU	PAILYEC	793633192	47	2	1		1	1	2		3	1		2	2		2	2	2				2					2	5	2	2				1	2	1	1	1
LAC224	6932	ADF	4	1	5	54	2	2	1	BARAKUDE	ACAB	771448769	50	2	1		1	1	2		3	1		2	2		2	2	2				2					2	4.6	2	2				2		2		3
LAC225	75678	ALJ	4	1	2	52	2	2	1	AKURUKWE	LACOR		5	1			2		1	3	2	2	2000	2	2		1	2	2				2					2	5.2	2	2				1	2	2		1
LAC238	8290	ODS	4	5	2	33	1	9	1	PABWO PAMINMEL	PABWO	782027309		2	3		2		2		8	4	10000	2	2		1	1	2				2					2	4.6	1	2				1	1	1	1	1
LAC239	8932	AJJ	4	1	2	64	1	2	1	ONYAKO	ONYANA	703223073	18	2	3	PROPER INVESTIGATION	2		1	8	1	2		2	2		1	2	1	9	42	40	2					2	4.1	2	1	2005	1	1	1	2	1	1	1
LAC240	8912	KIT	4	5	2	26	1	2	1	LAMINATO		785020681	28	2	3	WAS BROUGHT AS AN EMMERGENCY	2		2		10	2	2000	2	2		1	2	1	1	6	5	1	9	6	100	7000	2	3.6	2	9				1	9	1	1	3
LAC241	71567	ACC	4	5	2	27	2	1	1	AREAGA	BUNGATIRA	777865038	9	2	3	HAD BROUGHT ASICK CHILD	2		2		7	6	50000	2	2		1	2	2				2					1	4.6	2	2				2		2		1
LAC242	36306	ADM	4	1	1	24	2	1	1	LACOR	FORGOD	776150500	0.5	1			2		2		6	5	18000	2	2		2	2	2				2					2	4	2	1				2		1	1	1
LAC243	8727	OBC	4	1	1	35	1	1	1	PECE LAROO	BUNGATIRA	782399015		2	3	GOOD INVESTIGATION AND FOLLOWUP	2		2		3	6	5000	2	2		2	2	1	1	25	10	1	1	25	250	1750	2	3.4	2	2				1	4	1	1	1
LAC244	8506	ACM	4	5	5	60	2	2	1	TWOLA	AMURU		46	2	3	INVESTIGATION AND GOOD MANAGEMENT	2		2		3	2		2	2		1	2	2				2					2	3.6	1	2				1	2	1	1	3
LAC245	9075	LAB	4	5	2	40	1	2	1	PABBO	PARUBANGO	771672050	49	2	1		1	2	2		3	3	2000	2	2		1	2	1	1	20	2	1	3	15	500	3500	2	3.8	2	2				2		1	1	1
LAC246	30596	WON	4	5	1	18	1	1	1	LARIO	HOLY ROSARY	778278930	6	2	3	CHOICE OF THE FAMILY	2		2		10	4		2	2		2	2	2				2					1	3.8	2	1				2		1	1	1
LAC247	8557	ONM	4	1	2	38	1	2	1	OLAI	AUMI	785483087	50	2	1		1	2	2		3	2		2	2		1	2	2				1	2	10	250	5000	2	4	2	2				2		1	1	1
LAC248	5250	ACD	4	5	5	40	2	2	1	KALADIMA PALWONGO	PALWONG		47	2	1		1	1	1	4	10	1		2	2		1	2	2				2					2	4.3	2	2				2		1	1	1
LAC249	10245	MUS	4	1	1	32	2	1	2	KASUBI	KASUBI	211956555	8	2	3	GOOD SERVICE	2		2		10	2		2	2		1	2	2				2					1	4.6	2	2				2		2		3
LAC250	10643	OKC	4	5	2	63	2	2	1	ACEKWERA	OMAC	782542407	42	2	1		1	2	2		3	3		2	2		2	2	2				2					2	4	2	2				2		1	1	3
LAC251	9904	TIM	4	1	2	41	1	2	1	OPIT	ARWOTOMA	773668451	45	2	3	SEVERLY SICK NEED URGENT ATTENTION	2		2		3	3	2000	2	2		2	2	1	2	10	6	1	3	10	700	4900	2	5	2	1				2		1	1	1
LAC252	10243	ODR	4	1	1	26	1	2	1	BARLWALA	ANGWETANGWET	787755390	30	2	1		1	1	1	2	10	4		2	2		2	2	2				1	3		50	350	1	4.2	2	1		5		1	1	1	1	1
LAC253	10396	AKE	4	5	5	50	2	1	1	KABEDOPONG	KASUBI	784777725	8	2	3	FOR BETTER SERVICE	2		2		10	3		1	2		2	1	2				2					2	3.6	1	2				2		1	1	1
LAC254	109	LAI	4	5	2	25	2	2	1	PARABONGO	LAMOGI ABYE		36	2	3	INVESTIGATION	2		2		3	2		2	2		2	2	2				2					2	4.8	2	2				2		1	1	1
LAC255	42820	AKJ	4	5	2	78	2	2	1	PALABEK	LUGWAA	78887064	54	2	3	BROUGHT BY THE DAUGHTER	2		2		10	1		2	2		2	2	2				2					1	4.2	2	2				2		2		3
LAC256	10964	OGD	4	5	2	35	1	9	9	ANGWETA	ANGWETA	789808071	49	2	3	COMPLICATION NEARLY URGENT CARE	1	1	1	6	7	2	10000	2	2		1	2	2				1	1	6	200	1400	2	4.2	2	2				2		1	1	1
LAC257	9213	OJD	4	5	1	18	1	9	9	PAMBARI	PAWEL	776668664	31	2	1		1	1	2		10	2		2	2		1	2	2				9					2	3.8	2	2				2		2		1
LAC258	10545	AKJ	4	5	2	68	2	9	9	AWEK	ARIMA			2	3	BROUGHT AS EMMERGENCY	2		2		3	1		2	2		2	2	2				2					2	3.9	2	9				2		2		3
LAC259	7606	ERM	4	1	2	22	1	2	1	OTUBE	ORUMO	702469276	110	2	3	PARENTS CHOICE FOR BETTER MANAGMENT	2		9		3	2	5000	2	2		1	2	2				2					2	5.2	2	2				2		1	1	1
LAC260		ATM	4	5	2	50	2	2	1	ANGARO	OTUBE	702469237	110	2	3	ATTENDING A PATIENT	2		2		3	1		2	2		1	2	2				2					2	4.1	2	2				2		1	1	1
LAC261	98313	APJ	4	1	2	45	2	2	1	BARADANGA	ADWAR	778123522	84	2	1		1	1	2		8	5		2	2		1	2	2				2					2	6	2	9				2		1	1	1
LAC262	10920	AYN	4	1	1	26	2	1	1	PABBO CENTRE	KAL	784779487	40	2	3	MORE ORGANISED	2		1	4	7	2	10000	2	2		1	2	2				2					2	6	2	1				1	3	1	1	3
LAC263	10679	ORR	4	5	2	30	1	1	1	WIAWORANGA	TECHO	77495918	4	1			2		2		8	6	15000	2	2		1	2	2				2					1	4.6	2	2				2		1	1	9
LAC264	18634	LAS	4	1	1	23	2	1	1	DIDA-LORO	KAL PARISH	757036779	10	2	3	BECAUSE THE BROTHER WORKS HERE	2		1	6	2	2		2	2		1	2	2				2					2	5	2	2				2		1	1	3
LAC267	42246	AUM	4	5	2	50	2	9	1	FORGOD	FORGOD	772591844	2	1	3	ATTENDANT	2		9		3	2	10000	2	2		2	2	2				2					1	4	2	2				2		9		1
LAC268	73704	LAM	4	5	5	82	2	2	1	KAL	KAL	757803965		2	3	BETTER SERVICE FOR FRACTURE	2		2		1	1		2	2		2	2	2				2					2	6	2	9				2		2		3
LAC269	10221	AUS	4	5	5	75	2	2	1	ALATI A	ATEK		60	2	1		1	1	9		3	1		2	2		1	2	2				1	2	10	200	1400	2	4.2	1	2				1	3	1	1	1
LAC270	3870	OTS	4	5	2	31	2	2	1	OCIM	JACKA	781550677	48	2	3	HAD AN ACCIDENT REQURING ADVANCED CARE	2		1	6	3	5		2	2		2	2	2				2					2	4.8	2	9				2		1	1	1
LAC271	56682	ADL	4	5	2	27	2	1	1	ALUKOLUM	LACOR	777139401	3	1			2		2		8	6	45000	2	2		1	2	2				2					2	4.2	2	9				2		1	1	1
MBL001		NAB	1	2	2	45	2	2	1	BUKAYEMBA UPPER	BUMONE	786115183	47	2	2		2		1	6	3	2	6000	2	2		2	2	2				2					2		2	2				1	2	2		2
MBL002		WAE	1	5	2	49	1	2	1	KHAMWANDO	BUHAWAKA TOWN	775028734	18	2	1		1	2	2		3	3	13000	2	2		2	2	2				2					2		2	2				1	2	1	1	1
MBL003		NAS	1	5	2	30	2	2	1	LWEESO	BUKONDE	778968234	19	2	2		1	2	2		3	3	10000	2	2		2	2	2				2					2		2	2				1	3	1	1	1
MBL004		WOB	1	1	2	38	1	2	1	MAGWEGWE	MULISHA	786875739	26	2	2		2		1	1	5	2	7000	2	2		2	2	2				2					2		2	2				2		1	1	2
MBL005		NAJ	1	1	2	44	2	2	2	WAMASOBA	ZISUYI	775350734	24	2	1		9	4	1	4	3	2	10000	2	2		2	2	2				2					2		2	2				2		1	1	3
MBL006		MUF	1	1	4	60	2	2	1	KASANVU	NABUTENDE	771112034	20	2	3		2		1	5	3	1	10000	2	2		2	2	2				2					2		2	2				1	2	1	1	1
MBL007		NAK	1	1	1	19	2	1	1	KITESO CELL	NAMAKWEKWE	701269396	2	2	1		1	1	1	2	1	4		2	2		1	2	2				2					2		2	2				2		1	1	1
MBL008		KAB	1	2	2	45	1	1	1	MUVULE	NAMATALA	785101764	1	2	3	THE PATIENT IS USING LOCAL MEDICINE.	2		1	1	1	4		2	2		2	2	2				2					2		2	2				2		2		2
MBL009		GIS	1	1	2	30	2	1	1	NABISO	NAMAKWEKWE	787107726	1	2	1		1	1	1	4	7	4	7000	1	1	1	2	1	2				2					2		2	1	2014	1	1	1	1	1	1	2
MBL010		NAT	1	2	2	42	1	2	1	KACHONGA	KACHONGA	777411420	3	2	2		2		1	2	3	4	7000	2	2		2	2	2				1	1	2015	1	7	1		1	1	2013	1	1	1	2	1	1	2
MBL011		WEC	1	4	2	73	1	2	1	BUNAKAMI	BULAIZO	789104411	24	2	1		1	1	1	2	3	5	8000	2	2		2	2	2				2					2		2	1	2014	1	1	1	2	1	1	1
MBL012		KAI	1	1	2	20	1	1	1	MBEKO	HAISATADA	787124006	2	2	1		1	1	1	1	10	2	7000	1	1	1	2	1	2				2					1		2	1				2		1	1	2
MBL013		MUT	1	1	1	26	1	2	1	BUJOLOTO	BUJOLOTO	780383747	4	2	1		2		1	2	1	4		1	1	1	2	1	2				2					2		2	2				1	1	1	1	1
MBL014		PUA	1	1	2	23	2	2	1	NAWAYA	MONI	706922174	3	2	2		2		1	1	7	3	7000	2	2		2	2	2				2					2		2	2				2		2		2
MBL015		MAM	1	1	2	25	1	1	1	WANALE	BUJAMAGA	772146172	1	2	1		1	3	1	1	1	4		2	2		2	2	2				2					2		2	2				1	3	1	1	1
MBL016		NAR	1	1	4	51	1	1	1	NAGUDI	MOONI	782708044	2	2	2		1	1	1	1	1	4		2	2		1	2	2				2					2		2	1	2011	2	1	1	2	1	1	1
MBL017		KHA	1	1	2	46	2	2	1	WAKWABA	MUTOTO	776181043	3	2	2		1	1	1	3	2	2		1	1	1	2	1	2				2					2		2	2				2		1	1	3
MBL018		MUB	1	1	1	20	1	1	1	SENIOR QUATERS	NAKUBA	794078066	1	2	1		2		1	1	1	4		2	2		1	2	2				1	1	2	7	7	2		2	2				2		1	1	2
MBL019		SIA	1	2	4	61	1	2	1	IKIKI	PETETE	773714486	20	2	1		1	4	1	1	3	3	4000	2	2		1	2	2				1	1	15	1	7	2		2	2				1	2	1	1	1
MBL020		TUP	1	1	2	31	2	1	1	MAJANGU CELL	MALUKU WARD	779766748	1	2	2		2		1	2	10	4	6000	2	2		2	2	2				2					2		2	2				2		2		3
MBL021		WET	1	1	2	40	1	2	1	NABITI. A	BUBIRABI	704198891	5	2	2		2		1	1	3	3	5000	2	2		2	2	2				2					2	6.4	2	1	2011	1	1	1	2	1	1	1
MBL022		BWA	1	2	3	60	1	2	1	MONI	NAGUDI	775139824	4	2	2		2		1	1	10	2	6000	2	2		1	2	2				2					2	7.1	2	1	2014	1	3	1	1	1	1	1
MBL023		WAJ	1	2	2	43	1	1	1	SESE CELL	NAMATALA	752966826	1	1			2		1	1	8	2	8000	2	2		2	2	2				2					2	5.2	2	1	2015	1	1	1	1	1	1	1
MBL024		WAY	1	1	2	75	1	1	1	BUKUNALIRE	MUTOTO	705448561	2	1			1	1	1	1	1	2		2	2		2	2	2				2					1	23.4	2	1	1984	1	1	1	2	1	1	1
MBL025		WEW	1	1	2	63	1	2	1	BUKOSI	BUKANGALA	782753448	15	2	1		1	1	1	1	3	4	4000	2	2		2	2	2				2					2	5.8	2	1	2014	1	1	1	2	1	1	1
MBL026		NAK	1	1	2	70	2	1	1	KIBAKALA	RASO	782021891	2	2	2		1	1	1	2	1	5		2	2		2	2	2				2					2	6.2	2	2				2		2		2
MBL027		MUB	1	1	2	40	2	2	1	JAMI	BUBILWA	778007377	16	2	1		1	1	1		3	4	4000	2	2		2	2	2				2					2	2.8	2	2				1	4	1	1	2
MBL028		KAS	1	1	4	30	2	2	1	KAVULE	KAKOLI	706361761	15	2	3	PATIENT WAS SO ILL	1	1	1	4	1	4		2	2		2	2	2				2					2	3.2	2	2				2		1	1	3
MBL029		NAR	1	2	2	29	2	1	1	POLICE BARRACKS	SOUTH CENTRAL WARD	775663358	1	1			2		1	4	1	3		2	2		2	2	2				2					2	5.1	2	2				1	1	1	1	1
MBL030		NJM	1	2	2	51	1	1	1	SOUTH CENTRAL WARD	MALUBU	778998120	1	1			2		1	1	3	2	3000	2	2		2	2	2				2					2	4.3	2	2				1	1	1	1	1
MBL031		GIR	1	2	1	42	1	2	1	BUGWAYI	BUKHALU	771885649	30	2	3	HAD NO CARETAKER	2		1	4	3	2	3000	2	2		1	2	2				2					2	3.8	2	1	2013	1	1	1	3	1	1	1
MBL033		NAR	1	1	4	57	1	2	2	BUWAGERI	BUNAZAMI	784489071	15	2	3	THEY DECIDED TO COME AND TEST FROM MBALE.	1	1	1	2	1	2	3000	2	2		1	2	2				2					2	3.8	2	2				1	2	1	1	1
MBL034		GIM	1	2	4	39	1	1	1	NABWEYA	NKOMA	712088833	2	1	9		2		1	3	10	2	8000	2	2		1	2	2				2					2	8.8	2	1	2013	1	1	1	3	1	1	1
MBL035		OLC	1	2	4	42	1	1	1	MUVULE	NAMATALA	706120292	1	2	3	TEST FOR TB	2		1	4	5	4	4000	2	2		1	2	2				2					2	3.3	2	2				1	1	1	1	2
MBL036		GUW	1	2	5	59	1	2	1	BUMUDU B	BUMUDU	772142691	25	2	3	HE DECIDED TO COME TO TEST FOR TB FROM MBALE R.R.H	2		1	4	3	6	5000	2	2		1	2	2				1	1	1	1	7	2	4.5	2	2				2		1	1	1
MBL037		ATR	1	1	5	51	2	1	1	MUVULE CELL	NAMATA	779831089	1	1	9		1	1	1	4	7	4	5000	2	2		1	2	2				2					2	6.4	2	2				1	2	1	1	1
MBL038		MUH	1	2	4	40	2	1	1	SESE CELL	NAMATABI		1	1			2		1	4	10	1	3000	2	2		1	2	2				2					2	6	2	1	2014	1	1	1	1	1	1	1
MBL039		NAA	1	2	2	75	2	2	1	BUKAYEGEL	BUMUDA	702014430	20	2	3	SHE JUST DECIDED TO TEST IN MBALE FOR TB.	2		1	4	3	4	3000	2	2		2	2	2				2					2	4.4	2	2				1	3	1	1	1
MBL040		WAP	1	1	4	50	1	2	1	SOMI	SOMI	772325554	30	2	1		1	1	1	4	10	6	4000	2	2		1	2	2				2					1	21.5	2	1	2003	1	1	2	2	1	1	3
MBL041		KIJ	1	2	5	59	2	2	1	TIRIYI	TIRIYI	789740228	30	2	2		2		1	4	3	5	4000	2	2		1	2	2				2					2	2.3	2	2				2	2	1	1	1
MBL042		PED	1	1	1	19	1	2	1	NABITI	BUSIHKO	774637333	5	2	1		1	1	1	4	1	4		2	2		1	2	2				2					9	5.6	2	2				1	2	1	1	1
MBL043		KAJ	1	2	2	37	1	1	1	NKOMA	NAMAKWEKWE	773353231	1	1			2		1	2	7	6	7000	2	2		2	2	2				2					2	5.6	2	2				1	3	1	1	1
MBL044		MUS	1	1	2	33	2	2	1	KAMA	BUMUDU	773118154	15	1			1	1	1	2	1	2		2	2		2	2	2				2					2	5.2	2	1	2014	1	1	2		1	1	2
MBL045		NAM	1	1	1	23	2	2	1	NAMAGUMBA	BUNGOKHO	788555825	15	2	1		1	1	1	4	10	4		2	2		1	2	2				2					2	3.2	2	2				1	1	1	1	1
MBL046		NAP	1	1	2	55	2	2	1	MASABA	TSABANYAYA	784956066	7	2	1		1	1	1	4	3	3	3000	2	2		2	2	2				2					2	5.4	2	1	2000	1	1	2		1	1	2
MBL047		MUA	1	1	3	27	1	1	1	MABANGA	BUNAMTIA	771087743	8	2	1		1	1	1	4	5	4	4000	2	2		1	2	2				2					2	5.1	2	1				1	2	1	1	1
MBL048		ABS	1	1	2	27	1	1	1	BUGEMA C	ZABAYAYA	776333057	3	2	1		1	1	1	2	10	6	4000	2	2		2	2	2				2					2	4.2	2	2				1	2	1	1	1
MBL049		MUK	1	1	1	18	1	2	1	NAHUWUMU	NAMUWUMA	772220568	8	1			1	1	1	3	5	4	8000	2	2		1	2	2				2					2	5.3	1	2				1	2	1	1	1
MBL050		KAE	1	1	1	76	1	2	1	KAPELE	KABUNA	789599903	15	1			1	1	1	4	10	5	3000	2	2		1	2	2				2					2	5.2	2	2				2		1	1	2
MBL051		OGT	1	2	2	29	1	1	1	DOKO	MALORE	752749749	2	2	3	PATIENT DECIDED TO COME TO TEST IN THE MAIN HOSPITAL	2		1	2	10	6	5000	2	2		1	2	2				2					2	2.5	2	2				1	3	1	1	1
MBL052		WAA	1	1	2	49	1	2	1	MONI	MONI	716189510	7	2	1		1	1	1	4	7	4	6000	2	2		2	2	2				2					2	2.1	2	2				1	3	1	1	2
MBL053		MAS	1	1	1	44	1	1	1	WONADUDU	BULETUYO	710612056	1	2	1		1	1	1	4	4	1	4000	2	2		2	2	2				2					2	4.2	2	1	2009	1	1	1	2	1	1	2
MBL054		ODS	1	1	3	32	1	1	1	BUSANGA CELL	MALUKU	777104677	1	2	1		1	1	1	4	10	5	20000	2	2		1	2	1	1	1	20	1	2	1	2	8	2	4.3	2	1	2012	1	1	1	2	1	1	2
MBL055		WAM	1	1	2	50	2	1	1	WAMALEPO	BUMASIKYA	785559278	2	2	1		1	1	1	6	3	2	3000	2	2		2	2	2				2					2	5.4	2	1	2008	1	1	1	1	1	1	1
MBL056		NYG	1	1	1	26	2	1	1	WADAWA	NAMATALA	779287101	1	1			1	1	1	6	10	6	4000	2	2		2	2	2				1	2	1	2	8	2	6.3	2	2				9	3	1	1	2
MBL057		ESP	1	1	1	36	1	2	1	KATAKA	KIBULU	706391909	18	2	1		1	1	1	4	7	6	6000	2	2		2	2	2				2					2	4.4	2	1	2012	1	1	1	2	1	1	1
MBL058		MAK	1	1	1	28	1	2	1	NAMAKWALE	NDIMDE	716351276	15	2	1		1	1	1	4	7	5	4000	2	2		2	2	2				2					2	6.1	2	2				1	2	1	1	1
MBL059		MAS	1	1	2	30	1	1	1	NAMAKWEKWE	NORTHERN DIVISION	706128121	1	2	2		1	1	1	2	8	5	5000	2	2		2	2	2				2					2	4.6	2	2				2		1	1	2
MBL060		KIS	1	1	3	25	2	1	1	NAMUSI	BUNGOKHO NORTH	701341210	3	2	1		1	1	1	5	7	6	7000	2	2		2	2	2				2					2	6.3	2	2				2		1	1	1
MBL061		NAR	1	1	2	50	1	1	1	NAMUSI	NAKALOOKE	702134261	3	2	1		1	1	1	3	5	5	4000	2	2		2	2	2				2					2	4.5	2	2				1	1	1	1	1
MBL062		IGS	1	1	1	82	1	2	1	MALERA	KACHUMBARA	701639296	20	2	1		1	1	1	6	7	6	5000	2	2		2	2	2				2					2	5.2	2	2				2		1	1	2
MBL063		BUA	1	1	2	78	1	2	1	WAMBWALA VILLAGE	BUMUYOGA	786512902	20	2	1		1	1	1	2	8	6	5000	2	2		2	2	2				2					2	6.2	2	2				1	3	1	1	1
MBL064		TAS	1	1	2	55	1	2	1	LAMWA		784606248	9	2	2		1	1	1	2	3	1	2000	2	2		2	2	2				2					2	3.6	2	2				1	2	1	1	2
MBL065		AKW	1	1	2	38	1	2	1	MUSOTO	ZABAYANYA	751312612	7	2	1		1	1	1	2	3	1	3000	2	2		2	2	2				2					2	5.1	2	1	2003	1	1	1	2	1	1	2
MBL066		KIK	1	1	2	36	1	1	1	DOKO	NAMABASA	777768874	3	2	2		1	1	1	4	10	2	4000	2	2		2	2	2				2					2	4.5	2	1	1998	1	1	1	3	1	1	2
MBL067		MUO	1	1	3	23	2	2	1	MASANDA	BUKASABYE	751261310	7	2	2		1	1	1	6	3	4	3000	2	2		1	2	2				2					2	7.6	2	2				1	2	1	1	2
MBL068		KYE	1	1	1	78	1	2	1	BUHUGOTANE	KIMEYA	776021336	8	2	1		1	1	1	4	8	4	3000	2	2		2	2	2				2					2	4.6	2	2				1	3	1	1	1
MBL069		NAS	1	2	1	55	2	2	1	KIRIZI	KWERI	774838628	20	2	2		1	9	1	6	3	2	3000	2	2		2	2	2				2					2	5.1	2	2				1	2	1	1	1
MBL070		NAB	1	1	2	41	2	2	1	KIREKA	KIBUKU	783926690	12	2	1		1	1	1	6	3	1	3000	2	2		2	2	2				2					2	5.6	2	2				1	3	2		2
MBL071		TIM	1	1	2	57	1	2	1	SIRA 11	BUBOBI	782692112	6	2	1		1	1	1	2	6	4	4000	2	2		2	2	2				2					2	5.8	1	2				1	1	1	1	1
MBL072		GIB	1	1	1	40	1	1	1	BUNAWILI	NABAYOLE	772326712	1	2	1		1	1	1	2	3	2	8000	2	2		1	2	2				1	2	1	2	8	2	5.2	2	2				1	2	1	1	2
MBL073		WAJ	1	1	2	20	2	2	1	RIAMA	MUTURU	781330150	20	2	1		1	1	1	6	3	4	4000	2	2		2	2	2				2					2	6.7	2	2				1	2	2		2
MBL074		WES	1	1	2	60	1	2	1	BUMALIMA	BUKUMA	706020412	7	2	1		1	1	1	2	3	3	3000	2	2		2	2	2				2					2	4.2	2	2				1	2	1	1	2
MBL075		OGL	1	1	2	28	1	1	1	HALF LONDON	NAMATALA	775945004	1	2	1		1	1	1	2	3	2	4000	2	2		2	2	2				2					2	7.2	2	2				1	2	1	1	1
MBL076		ASH	1	1	2	28	2	2	1	NAPINDO	NAPINDO	752502596	16	2	1		1	1	1	3	1	4		2	2		2	2	2				1	2	1	1	4	2	4.5	2	2				2		2		2
MBL077		KWD	1	1	2	22	2	2	1	BUWASIBA	BUYAGA	752025172	19	2	1		1	1	1	3	3	3	3000	2	2		2	2	2				2					2	6.7	2	2				1	2	2		2
MBL078		WES	1	1	2	25	2	2	1	BUMASABA	BUMASABA	782942234	14	2	1		1	1	1	3	1	3	3000	2	2		2	2	2				2					2	7.6	2	2				1	2	1	1	1
MBL079		KAD	1	1	2	29	1	2	1	KABULUKUSU	SEKOLO	757388519	20	2	1		1	1	1	2	3	2	3000	2	2		2	2	2				2					2	6.9	2	1	2015	1	1	1	2	1	1	1
MBL080		WAM	1	1	2	40	1	2	1	BUMASIFA	MASIBA	772347518	16	2	1		1	1	1	2	10	2	6000	2	2		2	2	2				2					2	7.9	2	2				1	2	1	1	1
MBL081		ODJ	1	1	2	43	1	1	1	SESE CELL	NAMATALA	776382442	1	1			1	1	1	3	10	2	4000	2	2		2	2	2				2					2	5.1	2	2				1	2	1	1	2
MBL082		WAN	1	1	3	38	1	2	1	BUJELL	BULUGELI	787520563	10	2	2		1	1	1	2	5	2		2	2		1	2	2				2					2	5.2	2	2				1	2	1	1	2
MBL083		NYA	1	1	2	30	2	2	1	KASOTO	KASOTO	772615113	12	2	1		1	1	1	5	3	2	3000	2	2		2	2	2				2					2	5.6	2	2				1	2	1	1	1
MBL084		NAA	1	1	2	24	2	2	1	MANGO	NAMALOGO	703417291	14	2	1		1	1	1	4	7	4	4000	2	2		2	2	2				2					2	4.8	2	2				1	2	1	1	2
MBL085		NDR	1	1	2	31	2	2	1	KIBWANGAYI	BUNGOKHO	713612821	20	2	1		1	1	1	3	1	4	2000	2	2		2	2	2				2					2	5.6	2	2				1	2	1	1	1
MBL086		WOK	1	2	1	27	1	2	1	MUKONGORO	ACAAPA	778316413	24	2	3	THE SISTER WHO TOLD HIM TO COME AND TEST FROM MBALE	2		1	5	1	6		2	2		1	2	2				2					2	6.3	2	2				1	1	2		2
MBL087		NAE	1	1	2	47	2	1	1	MALUKU	NAKOU	713403126	1	2	1		1	1	1		1	4		2	2		2	2	2				2					2	7.8	2	2				2		2		1
MBL088		EGM	1	1	2	43	2	1	1	KAMPALA ROAD	NKOMA	710617262	1	2	1		1	1	1	2	7	4	3000	2	2		2	2	2				2					2	4.6	2	2				2		2		1
MBL089		KUS	1	1	2	47	1	1	1	MALATE	BUKASAKYA	782759495	2	2	1		1	1	1	2	1	6		2	2		2	2	2				2					2	8.1	2	2				1	2	2		1
MBL090		WAI	1	1	1	22	1	2	1	BUBEZE VILLAGE	BUMASIKE	759372395	10	2	1		1	1	1	4	10	4	2000	2	2		1	2	2				2					2	4.9	2	2				1	2	1	1	1
MBL091		YAK	1	1	2	27	1	1	1	MUKAGA	NAPOLI	753838928	5	1			1	1	1		7	4	4000	1	1		2	2	2				1	9				2	7.8	2	2				1	2	1	1	1
MBL092		NAI	1	1	4	32	2	2	1	BUMASII	BUSODA	782823334	7	2	1		1	1	1		1	2	500	2	2		1	2	2				2					2	6.1	2	2				1	2	1	1	2
MBL093		BUS	1	1	2	67	1	1	1	NAMUNSI	NAMUNSI	717290111	2	2	1		1	1	1	2	6	2	5000	2	2		2	1	1	9			1	9				2	6.2	2	2				1	1	1	1	1
MBL094		SAJ	1	1	2	74	2	2	1	NABIFUDE	KAHADIYA	716313612	18	2	1		1	1	1	2	7	5	3000	1	1		2	2	2				2					2	6.3	2	2				1	2	1	1	1
MBL095		WET	1	1	1	31	1	1	1	BOMBOI	BUSAMAGA	731268962	1	2	1		1	1	1	3	1	4	3000	2	2		2	2	2				2					2	4.9	2	2				1	1	1	1	1
MBL096		OLS	1	1	2	30	1	2	1	TEKWANA	BUTEBU	716234612	19	1			1	1	1	4	7	4	400	2	2		2	2	2				2					2	6.9	2	2				1	2	1	1	1
MBL097		WAO	1	1	1	44	2	1	1	MULAME	MALUKU	706382612	1	2	1		1	1	1	4	4	4	5000	2	2		2	2	2				2					2	4.6	2	2				2		1	1	1
MBL098		NAR	1	1	2	29	1	1	1	WANALE	WANALE DIVISION	716364420	1	2	1		1	1	1	3	7	4	4000	2	2		2	2	2				2					2	5.2	2	2				2		1	1	1
MBL099		MAM	1	1	2	56	1	1	1	NAMUNSI	NAMUNSI	776126142	2	2	1		1	1	1	3	8	5	7000	2	2		2	2	2				2					2	5.6	2	2				2		2		1
MBL100		NAH	1	1	2	52	2	1	1	ADRA	MALUKU	772612325	1	2	1		1	1	1	3	7	5	5000	2	2		2	2	2				2					2	5.6	2	2				2		2		2
MBL101		NAM	1	1	2	34	1	1	1	KAMPALA ROAD	NAMAKWEKWE	776123412	1	2	1		1	1	1	2	7	5	6000	2	2		2	2	2				2					2	7.1	2	9				2		1	1	2
MBL102		WEE	1	1	5	72	1	2	1	SHEBA	BUNAMUKEYA	779964641	20	2	1		1	1	1	4	1	2	4000	2	2		1	2	2				2					2	7.6	2	2				1	2	1	1	2
MBL103		NAO	1	1	2	47	2	2	1	LUBUMBA	NABWEYA	776521712	19	2	1		1	1	1	3	4	5	6000	2	2		2	2	2				2					2	7.8	2	2				2		2		1
MBL104		NAM	1	1	2	65	2	2	1	BULANGU	BULAGAYA	785123421	21	2	1		1	1	1	4	7	5	5000	2	2		2	2	2				2					2	5.6	2	2				2		2		2
MBL105		GAS	1	1	2	40	1	2	1	KAGINIMA	BUTEBU	716346101	18	2	1		1	1	1	4	7	5	6000	2	2		2	2	2				2					2	5.2	2	2				2		2		2
MBL106		KAB	1	1	2	37	1	1	1	MUKAGA	BUKASAKYA	776123612	2	2	1		1	2	1	4	5	5	4000	2	2		2	2	2				2					2	6.9	2	2				2		2		2
MBL107		GIM	1	1	2	45	1	2	1	BUHUGU	BUMULISA	716162172	20	2	1		1	1	1	3	7	2	5000	2	2		2	2	2				2					2	9.2	2	2				1	1	2		1
MBL108		NAW	1	1	2	59	1	2	9	KIBIUIKO	ZABAYAYA	782821562	7	2	1		1	1	1		7	2	6000	2	2		2	2	2				2					2	8.9	2	2				1	2	1	1	1
MBL109		WAP	1	1	2	37	1	1	1	NAPOLI	NAUYO	782155502	1	1			1	1	1	4	7	5	3000	2	2		2	2	2				2					2	5.6	2	2				1	2	1	1	2
MBL110		MUD	1	1	2	36	1	2	1	KALIMU	KUDENYI	785929181	19	2	1		1	1	1	4	1	2	1000	2	2		2	2	2				2					2	4.2	2	2				1	2	2		1
MBL111		NER	1	1	2	22	2	2	1	BUNGOKHO	DUKO	784612321	6	2	1		1	1	1	3	1	4		2	2		2	2	2				2					2	6.7	2	2				1	2	2		1
MBL112		WED	1	1	2	48	1	2	1	BUSAMAGA	M.M.C	706461021	6	2	1		1	1	1	4	6	4	4000	2	2		2	2	2				2					1	6.2	2	1	2014	1	1	1	2	1	1	1
MBL113		MUP	1	1	2	84	1	1	1	BUWUMKWO	BUMASIKYA	776201512	5	2	1		1	1	1	4	6	6	7000	2	2		2	2	2				2					2	7.1	2	2				1	2	1	1	1
MBL114		KHG	1	1	2	25	1	2	1	BUHABUSI	BUHABUSI	781618102	16	2	1		1	1	1	3	8	4	4000	2	2		2	2	2				2					2	7.2	2	2				1	2	1	1	1
MBL115		MUA	1	1	2	47	2	2	1	MUHUGU	BUSIA	701261624	7	2	1		1	1	1	4	7	4	5000	2	2		2	2	2				2					2	6.1	2	2				2		2		2
MBL116		SES	1	1	1	48	1	1	1	MUVULE CELL	M.M.C	706199921	1	2	1		1	1	1	4	4	5	5000	2	2		2	2	2				2					2	6.2	2	2				1	2	2		1
MBL117		HAA	1	1	2	28	1	2	1	ENTEBBE ROAD	NAKALOOLE WARD	773860089	8	2	3	PATIENT DECIDED TO TEST IN MBALE BCOZ ITS CONFORTABE	2		1	2	7	6		2	2		2	2	2				2					2	6.9	2	1	2014	1	1	1	1	1	1	1
MBL118		JAK	1	1	1	19	1	2	1	NAMIGANDA	KACHUNGA	706291312	30	2	1		1	1	1	3	7	5	5000	2	2		1	2	2				2					2	5.3	2	2				2		2		2
MBL119		MAG	1	1	2	72	1	2	1	MABANGA	BUSHIKORI	776345012	7	1			1	1	1	5	1	4		2	2		2	2	2				2					2	5.8	2	2				2		2		2
MBL120		ALM	1	1	2	35	1	2	1	NAMABASA	NAKALOOKI	776267012	8	2	1		1	1	1	2	7	5	6000	2	2		2	2	2				2					2	4.9	2	2				2		2		2
MBL121		KIJ	1	1	2	56	1	2	1	KAMAYE	BUYONBI PARISH	706342161	35	2	1		1	1	1		7	5	5000	2	2		2	2	2				2					2	6.2	2	2				2		2		2
MBL122		WEJ	1	1	2	28	1	1	1	REPUBLIC STREET	M.M.C	770634612	1	1			2		1	3	7	4	4000	2	2		2	2	2				2					2	4.8	2	2				1	3	2		2
MBL123		BOE	1	1	2	50	1	2	1	AGU	NGORA	710392909	30	2	1		1	1	1	3	9	5	4000	2	2		2	2	2				2					1	5.2	2	2				2		2		1
MBL124		KHA	1	1	2	21	1	2	1	MUKAGA	BUKASAKYA	706346121	6	2	1		1	1	1	3	9	5	4000	2	2		2	2	2				2					1	6.8	2	2				1	2	1	1	1
MBL125		NAO	1	1	2	37	2	2	1	MUKAGA	BUNGOKHO	776121612	6	1			2		1	2	7	4	5000	2	2		2	2	2				2					1	5.7	2	2				2		2		2
MBL126		NAE	1	1	2	32	1	2	1	NTUDIME VILLAGE	BUBIRABI VILLAGE	776232612	32	2	1		1	1	1		7	5	6000	2	2		2	2	2				2					2	5.9	2	2				1	2	2		2
MBL127		KAL	1	1	2	45	2	1	1	BUGEMA	BUGEMA	776296672	2	2	1		1	1	1	4	8	5	4000	2	2		2	2	2				2					2	6.8	2	2				2		2		2
MBL128		OHK	1	1	2	80	1	2	1	KANIRA	BUKEDIA	772659102	24	1			1	1	1	4	7	5	5000	2	2		2	2	2				2					2	7.6	2	2				2		2		2
MBL129		WEA	1	1	2	22	2	2	1	MUDODO	NAMAYONYI	776204951	7	2	2		1	1	1	4	7	5	4000	2	2		2	2	2				2					2	6.1	2	2				2		2		2
MBL130		BUD	1	1	2	20	2	2	1	BUNABONDYA	BUKIMLI	776492892	26	2	1		1	9	1	3	7	4	5000	2	2		2	2	2				2					2	6.8	2	2				2		2		2
MBL131		CHB	1	1	2	29	1	2	1	DORASIS	KAMUA	776234342	35	2	1		1	1	1	4	4	4	4000	2	2		2	2	2				2					2	6.9	2	2				2		2		2
MBL132		AGA	1	1	2	60	2	2	1	KASANJA	NAMUSI	706246172	6	2	1		1	1	1	5	8	6	5000	2	2		2	2	2				2					2	7.8	2	2				2		2		2
MBL133		OMS	1	1	2	54	1	2	1	KABWAGASI	BUTAWO	776925121	29	2	1		1	1	1	4	9	4	5000	2	2		2	2	2				2					2	6.8	2	2				2		2		2
MBL134		BUM	1	1	2	57	1	2	1	BUSHIKORI	BUMAGENI	772639523	6	2	1		1	1	1	4	8	6	5000	2	2		2	2	2				2					2	6.8	2	2				2		2		2
MBL135		GIR	1	1	2	47	1	2	1	KAMONKOLI	IKIKI	763435161	15	2	1		1	1	1	4	7	5	6000	2	2		2	2	2				2					2	5.2	2	2				1	2	2		1
MBL136		MES	1	1	2	24	1	2	1	BAKALKABYONGA	IKIKI	776252371	16	2	1		1	1	1	5	4	5	4000	2	2		2	2	2				2					2	4.9	2	2				1	2	1	1	1
MBL137		KAJ	1	1	2	46	1	2	1	PRIMARY CELL	MALUKU	776345712	8	2	1		1	1	1	5	7	5	4000	2	2		2	2	2				2					2	6.5	2	2				1	2	2		2
MBL138		JAJ	1	1	2	42	1	2	1	KASPETE	KAKORO	706125122	17	2	1		1	1	1	4	9	5	3000	2	2		2	2	2				2					2	6.1	2	2				1	2	1	1	1
MBL139		GIE	1	1	1	60	2	2	1	MAIZIMASA	KABWANGAS	776125106	17	2	1		1	1	1	4	7	5	4000	2	2		1	2	2				2					2	6.5	2	2				2		2		2
MBL141		NAA	1	1	2	42	2	2	1	KIDUDA	NAMATALA	706251212	14	2	1		1	1	1	4	3	5	3000	2	2		2	2	2				2					2	6.5	2	2				1	2	1	1	1
MBL142		WES	1	1	2	30	2	2	1	MAFIA	BUSU	776251212	8	2	1		1	1	1	4	9	4	3000	2	2		2	2	2				2					2	6.8	2	1	2012	1	1	1	2	1	1	1
MBL143		NAB	1	1	2	65	2	2	1	BOMBOI	WANALE	776251231	6	2	1		1	1	1	5	9	5	3000	2	2		2	2	2				2					2	6.1	2	2				1	2	1	1	2
MBL144		MUI	1	1	2	36	2	1	1	KITESO	NAMAKWEKWE	776250921	1	2	1		1	1	1		7	5	6000	2	2		2	2	2				2					2	5.9	2	2				1	2	1	1	1
MBL145		WAP	1	1	2	63	1	2	1	BUTIA	BUBILO	776232121	12	2	1		1	1	1	4	3	4	4000	2	2		2	2	2				2					2	5.2	2	2				1	1	1	1	1
MBL146		MAK	1	1	1	18	1	2	1	BUSABI	NAMAGE	776204021	12	2	1		1	2	1	3	1	4		2	2		1	2	2				2					1	6.9	2	2				1	2	1	1	1
MBL147		BWU	1	1	2	32	1	2	1	BUCHEYENDO	BUSHIMA	706391214	12	2	1		1	1	1	4	7	6	6000	2	2		2	2	2				2					2	5.4	2	2				2		1	1	2
MBL148		NYA	1	1	2	75	1	2	1	ASIA	NAMAYONYI	776250712	6	2	1		1	1	1	3	3	4	3000	2	2		2	2	2				2					2	4.9	2	2				1	2	1	1	1
MBL149		WAP	1	1	2	41	1	2	1	BUKIYI	BUKIYI	776345121	24	2	1		1	1	1	3	4	4	4000	2	2		2	2	2				2					2	5.2	2	2				1	2	1	1	1
MBL150		LWR	1	1	2	26	1	1	1	NAMATALA	NAMATALA WARD	776520151	1	2	1		1	1	1	4	7	5	6000	2	2		2	2	2				2					2	4.8	2	2				1	1	1	1	1
MBL151		BUJ	1	1	2	58	2	2	1	KOLONYI	KOLONYI	706259121	7	2	1		1	1	1	2	4	5	5000	2	2		2	2	2				2					2	7.1	2	2				1	1	2		2
MBL152		AGB	1	1	2	35	2	2	1	AMUSI	KAYEMBE	707147122	30	2	1		1	1	1	4	5	4	4000	2	2		2	2	2				2					1	6.2	2	2				2		2		2
MBL153		WAG	1	1	2	20	1	1	1	NAMATALE	NAMATALE	713942911	1	1			2		1	3	7	5	4000	2	2		2	2	2				2					2	7.5	2	2				1	1	1	1	2
MBL154		NAT	1	1	2	56	1	1	1	BUWEKA .A	BUMULAYA	701003121	3	2	1		1	1	1	3	7	5	5000	2	2		2	2	2				2					2	7.8	2	2				2		2		2
MBL155		KAB	1	1	2	45	2	1	1	SESE CELL	NAMATALA	776241262	1	2	1		1	1	1	4	7	6	6000	2	2		2	2	2				2					2	5.2	2	2				1	1	1	1	1
MBL156		KAR	1	1	2	46	2	1	1	BUNAMU	BUNGOKHO	716251262	5	2	1		1	1	1	4	9	6	5000	2	2		2	2	2				2					2	7.4	2	2				2		2		2
MBL157		OCJ	1	1	2	45	1	2	1	KANYIFA	KANYIZINA	706461204	27	2	1		1	1	1	3	7	5	6000	2	2		2	2	2				2					2	5.2	2	2				1	2	1	1	1
MBL158		MUF	1	1	2	24	2	1	1	DOKO	NAMATALA	776204561	1	2	1		1	1	1	5	4	5	5000	2	2		2	2	2				2					2	6.1	2	2				2		2		2
MBL159		MUP	1	1	2	41	1	2	1	BAWANGOLA	BUWASONGOLE	706412182	29	2	1		1	1	1	3	9	5	5000	2	2		2	2	2				2					2	5.9	2	2				1	2	1	1	1
MBL160		OKJ	1	1	2	19	1	2	1	AJUKA	OSEERA	706414212	50	2	9		1	1	1	3	9	5	5000	2	2		2	2	2				2					2	5.1	2	2				1	1	2		1
MBL161		NAD	1	1	2	24	2	1	1	NAUYO	NAMALOSO	716610022	2	2	1		1	1	1	3	1	5		2	2		2	2	2				2					2	7.8	2	2				1	2	1	1	1
MBL162		OKG	1	1	2	28	1	2	1	KAYEMBE	AMUSI	716821426	20	2	1		1	1	1	3	4	5	4000	2	2		2	2	2				2					2	8.1	2	2				2		2		2
MBL163		WAK	1	1	3	31	1	1	1	HALF LONDON	NAMATALA	716024021	1	2	1		1	1	1	3	10	4	4000	2	2		2	2	2				2					2	7.4	2	2				2		2		2
MBL164		NAJ	1	1	2	20	2	1	1	KAMONO	BUNGOKHO	716891122	3	2	1		1	1	1	3	1	9		2	2		2	2	2				2					2	4.9	2	2				1	2	1	1	2
MBL165		ANL	1	1	5	60	2	1	1	NAKORO	NAMATALA	716324513	1	1			2		1	3	1	4		2	2		2	2	2				2					2	5.2	2	2				1	1	2		2
MBL166		KUA	1	1	2	39	1	1	1	SISE CELL	NAMATALA	772502161	1	2	1		1	1	1	3	3	4	4000	2	2		2	2	2				2					2	5.8	2	2				1	1	1	1	2
MBL167		LYG	1	1	2	34	1	1	1	NAGUDI	WANALE	706140012	2	2	1		1	1	1	4	3	4	3000	2	2		2	2	2				2					2	4.8	2	2				1	2	1	1	1
MBL168		BUY	1	1	2	48	1	2	1	KAKOLO	NAHOA	716121621	9	2	1		1	1	1	5	4	5	5000	2	2		2	2	2				2					2	6.1	2	2				1	2	1	1	1
MBL169		NAZ	1	1	2	25	2	1	1	KISENYI CELL	NAMAKWEKWE	716252016	1	2	1		1	1	1	2	1	5		2	2		2	2	2				2					2	7.9	2	2				1	2	1	1	1
MBL170		NAH	1	1	2	38	2	1	1	SESE CELL	NAMATALA	776221002	1	2	1		1	1	1	3	9	4	5000	2	2		2	2	2				2					2	7.9	2	2				1	1	1	1	2
MBL171		NAJ	1	1	2	36	2	1	1	MPUMUDE CELL	NAMAKWEKWE	772612512	1	2	1		1	1	1	3	7	2	5000	2	2		2	2	2				2					2	7.2	2	2				1	2	1	1	2
MBL172		MAJ	1	1	2	44	2	2	1	BUKASAKYA	BUSIKUYA	772625212	7	2	1		1	1	1	4	7	4	5000	2	2		2	2	2				2					2	6.1	2	2				1	2	1	1	1
MBL173		GIM	1	1	2	42	1	2	1	NABWEYA	NABYEYA	772184612	22	2	9		1	1	1	3	5	2	5000	2	2		2	2	2				2					2	4.9	2	2				2		2		2
MBL174		MAR	1	1	2	43	1	2	1	BUBIRABI	BUKASAKYA	772612511	7	2	1		1	1	1	3	1	4		2	2		2	2	2				2					2	6.2	2	2				1	2	1	1	1
MBL175		WEA	1	1	4	59	1	2	1	KANIKWA	NAMAYONYI	706151221	22	2	1		1	1	1	2	1	4		2	2		1	2	2				2					2	5.9	2	2				1	2	1	1	1
MBL176		NAF	1	1	4	30	2	2	1	KASANVU	NAMANYONYI	776425123	22	2	1		1	1	1	4	3	5	4000	2	2		1	2	2				2					2	5.6	2	2				1	1	1	1	1
MBL177		WOS	1	1	1	20	1	2	1	NAGIRIMA	BUKASAMI	772314151	7	2	1		1	1	1	2	1	4		2	2		1	2	2				2					2	6.8	2	2				1	2	2		2
MBL178		MUW	1	1	2	57	1	2	1	LALANDA	BOSOBA	772512162	17	1			1	1	1	3	3	4	3000	2	2		2	2	2				2					2	5.9	2	2				2		2		2
MBL179		AGS	1	1	5	60	2	1	1	NYANZA CELL	NAMATALA	781494124	1	2	1		1	1	1	3	1	4		2	2		1	2	2				2					2	7.2	2	2				2		2		2
MBL180		WAU	1	1	4	80	1	2	1	MATONKO	BUDADILI	701234569	8	2	1		1	1	1	4	1	4		2	2		1	2	2				2					2	8.2	2	2				2		2		2
MBL181		MZH	1	1	5	86	1	1	1	NYARA	NAMATALA	776849122	1	2	1		1	1	1	3	3	4	3000	2	2		1	2	2				2					2	6.9	2	2				2		2		2
MBL182		MAR	1	1	2	38	2	1	1	SESE CELL	NAMATALA	706451341	1	2	1		1	1	1	3	4	5	3000	2	2		2	2	2				2					2	8.9	2	2				1	2	1	1	1
MBL183		NAP	1	1	1	18	1	2	1	WAADONCE	IKIKI	772141214	19	2	1		1	1	1	3	1	4		2	2		1	2	2				2					2	8.3	2	2				1	2	1	1	1
MBL184		NAL	1	1	2	50	1	2	1	MUYEMBA	AMUSI	776618213	24	2	1		1	1	1	3	4	4	3000	2	2		2	2	2				2					2	8.1	2	2				2		2		1
MBL185		MUP	1	1	2	54	1	2	1	MALALE	BUMUTOTO	778612321	10	2	1		1	1	1	3	3	4	2000	2	2		2	2	2				2					2	7.2	2	2				1	2	1	1	1
MBL186		MAC	1	1	2	57	1	2	1	KALABA	BUDADIRI	772612513	27	2	1		1	1	1	4	1	4		2	2		2	2	2				2					2	5.8	2	2				2		2		2
MBL187		NSM	1	1	2	36	1	1	1	NYAZA CELL	NAMATALA	776345614	1	2	1		1	1	1	3	7	5	4000	2	2		2	2	2				2					2	7.8	2	2				2		2		2
MBL188		WAP	1	1	2	44	1	2	1	BUMUSEM	BUKOMOLI	706461241	18	2	1		1	1	1	3	3	4	3000	2	2		2	2	2				2					2	7.2	2	2				1	1	1	1	1
MBL189		MWM	1	1	2	39	2	2	1	KADAMA	KADAMA	716346122	19	2	1		1	1	1	3	3	4	3000	2	2		2	2	2				2					2	5.1	2	2				1	2	1	1	1
MBL190		LOB	1	1	2	54	2	2	1	KAJAIJA	BUKONJO	712521261	7	2	1		1	1	1	4	3	4	3000	2	2		2	2	2				2					2	5.9	2	2				2		2		1
MBL191		OCA	1	1	2	27	1	1	1	MUVULE	NAMATALA	776612142	1	2	1		1	1	1	4	1	5		2	2		2	2	2				2					2	6.2	2	2				2		2		2
MBL192		WAW	1	1	4	72	1	2	1	BUGOBERO	BUNGOKHO	776124616	7	2	1		1	1	1	3	3	4	3000	2	2		1	2	2				2					2	7.8	2	2				1	2	1	1	1
MBL193		AKM	1	1	4	60	2	2	1	KIDONGOLE	KIDONGOLE	776459124	22	2	1		1	1	1	3	3	4	3000	2	2		1	2	2				2					2	7.9	2	2				2		2		2
MBL194		SOR	1	1	1	20	1	1	1	SOCIAL CENTRE	NAMAKWEKWE	772416123	1	2	1		1	1	1	4	1	4		2	2		1	2	2				2					2	5.4	2	1	2012	1	1	1	1	1	1	1
MBL196		MUY	1	1	2	43	1	2	1	NABWEYA CELL	WANDE DIVISION	70634512	15	2	1		1	1	1	4	7	5	6000	2	2		2	2	2				2					2	6.1	2	2				2		2		2
MBL197		MAA	1	1	2	42	1	2	1	BUBWAGU	BUWAGU	716467122	19	2	1		1	1	1	4	7	4	4000	2	2		2	2	2				2					2	5.9	2	2				2		2		2
MBL198		MUN	1	1	2	35	1	2	1	NAMAYONYI		776125128	7	2	1		1	1	1	4	3	4	3000	2	2		2	2	2				2					2	7.9	2	2				2		2		1
MBL199		MAJ	1	1	2	67	1	2	1	NAMATORO	BABULO	716392231	24	2	1		1	1	1	4	7	4	5000	2	2		2	2	2				2					2	7.2	2	2				1	2	1	1	1
MBL200		NAB	1	1	1	50	2	2	1	NABWEYA	BUDADIRI 1	706471212	19	2	1		1	1	1	3	1	4		2	2		1	2	2				2					1	5.9	2	2				1	2	2		2
MBL201		MAA	1	1	2	28	1	2	1	BUFUMBO	BUNAMBORO	771612612	7	2	1		1	1	1	4	3	4	3000	2	2		2	2	2				2					2	7.3	2	2				1	2	2		1
MBL202		MUB	1	1	2	20	1	2	1	BALETH	KACHONO	701634212	16	2	1		1	1	1	4	7	4	3000	2	2		2	2	2				2					2	5.3	2	2				1	2	2		1
MBL203		ODN	1	1	2	31	1	2	1	TEEPIT	KABIWE	706125121	16	2	1		1	1	1	6	3	4	3000	2	2		2	2	2				2					2	5.6	2	1	2011	1	1	2		1	1	1
MBL204		OGG	1	1	2	31	1	2	1	TELEPIT	KAKISLO	776451642	32	2	1		1	1	1	4	3	4	3000	2	2		2	2	2				2					2	6.1	2	2				2		2		2
MBL205		MWD	1	1	1	19	1	2	1	BUBIRABI	BUBIRABI	776451216	8	2	1		1	1	1	4	1	4		2	2		1	2	2				2					2	6.5	2	2				1	2	1	1	1
MBR001		NYF	3	2	5	60	2	2	1	KWENSHEKYE	KAGAGA	756177575	70	2	3	BROUGHT BY RELATIVES	2		1	5	3	1		1	1	2	1	2	1	1	50	3	1	2	40	1	5	2		2	1	2005	1	3	1	2	1	1	1
MBR002	443	KYC	3	3	5	50	2	2	1	NYINAIBARE	BUGARAMA	778825919	56	2	3	SELF REFERRAL	1	5	1	5	2	3		2	1	1	2	2	2				2					2		1	1	2015	1	4	1	2	1	1	1
MBR003	44615	BAP	3	2	2	64	1	2	1	KASHENYI	KYERA	701006981	4	1			2		1	3	5	1	10000	2	2		2	2	1	1	54	1	1	2	35	2	6	2		2	2				2		2	9	2
MBR004	448	ARE	3	1	1	30	1	1	1	AGIP CELL	KAKOBA	755031552	2	1			9	9	2		10	3	5000	2	2		1	2	1	1	12	6	1	2	20	3	6	2		1	2				1	3	1	1	1
MBR005	53	KOM	3	2	2	62	2	9	9	KAGOROGORO	KICUZI	773654020	52	2	3	SELF REFERRAL	9	5	1	6	1	2		2	2		2	2	2				2					2		2	1	2015	1	4	1	2	1	1	1
MBR006	74424	KAB	3	3	9	44	2	2	1	NGOMA	NYAKYERA	776599479	40	2	1		1	1	1	4	2	2		2	2		1	2	2				2					2		1	2				1	1	1	1	1
MBR007	20825	NKR	3	3	1	22	1	2	1	NAKIVALE CAMP	BASE CAMP 11	750411205	50	2	1		1	1	2		1	4		2	2		1	2	2				2					2		1	2				1	2	1	1	1
MBR008	428	ARA	3	3	2	32	2	2	1	MAKIRO	MABONA	759996214	30	2	1		1	1	1	6	7	4	10000	2	1	1	2	2	2				2					2		2	2				1	2	1	1	2
MBR009	450	BYW	3	3	1	36	1	2	1	KATAGATA	KITOJO	773541201	27	2	1		1	1	1	2	8	6	15000	2	2		2	2	2				2					2		2	2				1	4	1	1	1
MBR010	463	TRS	3	1	2	71	1	2	1	MAGOMA	NYIBINGO	782302258	80	2	3	TO GET BETTER SERVICE	2		2		9	3	10000	2	2		2	2	2				2					2		1	1	2005	1	1	1	4	1	1	1
MBR011	462	BYD	3	1	1	34	1	1	1	KISENYI	KISENYI	753007016	2	1			2		1	3	10	3	10000	1	1	1	2	1	2				1	2	25	2	8	1		2	2				1	1	1	1	1
MBR012	473	MUG	3	1	3	38	1	1	2	KABURANGIRE	KAKIIKA	705988102	4	1			2		1	4	1	2		1	1	1	2	2	2				2					2		2	2				2		1	1	2
MBR013	20913	UMF	3	3	2	53	1	1	1	NYAMITANGA	NYAMITANGA	772879208	3	1			2		2		8	6	15000	2	2		2	2	2				2					2		2	2				1	4	1	1	1
MBR014	20865	NAD	3	3	1	23	2	2	1	KIGANDO	RUHANDAGAZI	782961047	7	2	1		1	1	1	5	1	5		1	1	1	2	1	2				2					2		2	2				1	9	1	1	1
MBR015	3532	BVJ	3	1	2	60	1	2	1	BINUGA	NGUGO	703782372	49	2	1		1	1	1	2	3	2	5000	2	1	2	2	2	2				2					1		2	1	2015	2	4	1	2	1	1	1
MBR016	476	TUC	3	1	1	23	1	2	1	MUBANDA	NYANIIRIRO	771097235	15	2	1		1	1	1	6	1	6		1	1	1	2	2	2				2					2		2	2				2		1	1	2
MBR017	596	MUA	3	9	1	27	1	2	1	KYABASENENE	KITWE	756630409	32	2					2		5	3	10000	2	2		2	2	2				2					1		1	1	2015	1	4	1	9	1	1	2
MBR018	478	TAE	3	1	2	40	1	2	1	KARAMBI	NYARUBUNGO		20	2	2		2		1	6	4	2	5000	2	1	1	2	2	1	1	10	6	1	2	30	2	8	2		1	2				1	4	1	1	1
MBR019	482	MUW	3	1	2	47	1	2	1	KATUNJO	KATOJO	753029274	12	2	2		2		9		3	2	10000	2	1	1	2	2	1	1	3	1	1	2	3	1	3	2		2	2				1	4	1	1	2
MBR020	51	MUS	3	1	1	22	2	2	1	KAKIIKA	KAKIIKA		3	1			2		1		3	2	5000	2	2		2	2	2				2					2		2	1	2014	1	3	1	4	1	1	1
MBR021	484	NIM	3	1	2	36	1	2	1	IBAARE	KYAMPANGARA	771877749	50	2	2				2		4	2	20000	2	2		2	2	2				2					2		2	2				1	3	1	1	2
MBR022	306	BAS	3	1	2	55	1	2	1	MULONGO	MULONGO	782329872	25	2	2		2		2		3	3	10000	2	2		2	2	2				2					2		2	2				2		1	1	1
MBR023	105	BAK	3	1	1	28	1	1	1	RUBARE 1	MUTOJO	776615245	60	2	2		2		2		3	3	2500	2	1	1	2	2	2				1	9	6	3	21	2		1	2				1	4	1	1	9
MBR024	21019	NYM	3	3	2	37	2	2	1	RWENSHEKO	SANGA	778786619	10	2	1		1		1	5	1	1		2	2		2	2	2				2					2		2	2				1	1	1	1	1
MBR025	106	KAM	3		3	62	1	9	1	BUBAREBWERA	BURIGI	775745820		2	2				2		1	1		2	2		2	2	1	1	40	2	1	1	30	3	18	2		2	2				1	3	1	1	2
MBR026	485	SUJ	3	2	2	35	1	2	1	KIGABAGABA	KIGABAGABA	751109710		2	2						3	2	3000	2	1	2	1	1	1	1	4	1	1	1	10	3	21	2		2	2				1	4	1	1	1
MBR027	138	NAP	3	1	2	39	2	1	1	KIZUNGU	NYAMILYOBORA		4	1			2		1	5	4	2	4000	1	1	1	2	1	2				1	2	6	5	15	1		2	2				1	4	1	1	1
MBR028	139	MUJ	3	1	2	31	1	9	9	KASHANYARAZI	KASHANYARAZI	788977230	1	1			2		1	2	7	4	50000	2	2		2	2	2				2					2		2	1	2015	1	4	1	2	1	1	1
MBR029	486	NUD	3	3	2	38	1	2	1	NGUGO	NGUGO		15	2	1		1	1	2		3	3	10000	1	1	2	2	2	2				2					1		2	2				1	1	1	1	1
MBR030	490	MUG	3	1	2	36	1	1	1	KIZUNGU	NYAMITYOBORA		5	1			9	9	2		1	4		2	2		2	2	1	1	16	10	1	1	15	4	28	2		2	2				2		2		2
MBR031	496	TUN	3	1	5	58	2	9	9	RUTI	RUTI	774537119	3	1			2		1	2	1	2		1	1	1	2	2	1	1	30	3	2					2		1	1	2015	1	2	1	1	1	1	1
MBR032	782	KAZ	3	1	2	80	1	2	1	NYARUBUNGO	NYARUBUNGO	774476541	25	2	2		9		2		3	1	10000	2	2		2	2	2				2					2		2	2				1	4	1	1	2
MBR033	201	MWS	3	1	2	49	1	2	1	RUSHANJE	BUMBAIRE	753928060	53	2	2		2		2		5	5	10000	2	1	1	2	2	2				2					2		1	1	2015	1	4	1	2	1	1	1
MBR034	182	TUL	3	1	1	24	1	2	1	NYAMITOOMA	RWASHAMAIRE	784966939	50	2	2		1	4	1	4	5	5	10000	1	1	1	1	1	2				1	2	10	2	6	2		2	2				1	2	1	1	1
MBR035	499	KIP	3	1	2	73	1	2	1	BUHANDAGAZI	NYARUBALE	751768384	56	2	1		1	1	2		1	1		2	2		2	2	2				2					2		2	2				1	1	1	1	2
MBR036	200	RUP	3	1	1	42	1	2	1	RUBAALE	RWAMUHUKI	392967967	74	2	2		2		2		10	6	30000	2	2		2	2	2				2					2		2	1	2008	1	1	1	2	1	1	1
MBR037	502	MUS	3	1	2	27	1	2	1	KABARE	KATETE	758293663	7	2	2		2		2		5	5	5000	2	2		1	2	1	1	2	3	1	1	2	2	14	2		2	9				1	4	1	1	1
MBR038	509	LUW	3	4	2	30	1	2	1	OMUKABALE	BUBALE	785344164	14	1			2		2		7	5	20000	2	1	1	2	2	2				1	1	15	2	14	2		1	2				1	3	1	1	1
MBR039	21057	NYB	3	3	2	32	2	1	1	LUGAZI	KAKOBA		4	1					1	6	1	2		2	2		2	2	2				2					2		1	2				2		2		2
MBR040	240	KIB	3	1	2	25	1	2	1	KATOJO	NYABUHAMA	783951672	8	2	1		1	4	1		5	1	5000	2	1	3	2	2	2				2					2		2	1	2015	1	5	1	1	1	1	1
MBR041	21080	AHJ	3	3		40	1	2	1	BWINGANA	KARAGARA	754377450	76	2	1		1	1	2		8	5	8000	1	1	1	2	2	2				2					2		1	2				2		1	1	1
MBR042	21084	BIY	3	3	2	60	1	2	1	MISHENYI	KIHANDA	775913487	53	2	1		1	1	2		3	2	5000	2	2		2	2	2				2					2		2	1	2010	1	1	1	4	1	1
MBR043	514	RUD	3	3	2	56	1	1	1	BUGONGI LOWER	BUGONGI	782578908	120	2	1		1	1	2		8	6		1	1	1	2	1	2				2					2		2	2				1	2	1	1	1
MBR044	515	MAJ	3	1	2	43	1	2	1	LUGANDO	KIHUGURU	772977370	7	1			2		2		7	4	20000	2	2		2	2	2				2					1		2	2				1	3	1	1	1
MBR045	519	KOP	3	1	2	27	2	2	1	KIMURI	KIGAGA	757453312	50	1			1	1	2		3	2	2000	2	1	2	2	2	2				1	2	10	4	12	2		2	2				2		1	1	2
MBR046	58	KAC	3	1	2	32	2	1	1	NYAMITANGA	NYAMITANGA	751720875	3	1			2		1	5	1	1		1	1	1	2	1	1	2	15	3	2					2		2	2				1	1	1	1	1
MBR047	521	KAA	3	3	1	31	2	1	1	KIREMBE	MUHOKYA		116	2	1		1	1	1	6	1	3		2	2		2	2	2				2					2		1	1		1	3	1	4	1	1	2
MBR048	525	MUA	3	1	1	34	1	1	1	KATETE	KATETE		4	1			2		2		1	1		2	2		2	2	2		20	10	1	1	24	5	35	2		2	2				2		1	1	2
MBR049	526	ARI	3	1	2	37	1	1	9	KATETE CENTRAL	KATETE	759391679	4	1			9		2		4	4	15000	2	2		2	2	2				2					2		2	2				2		1	1	1
MBR050	528	MUB	3	1	2	39	1	2	1	RWAMWANJA	NKOMA	392916381	150	2	1		1	1	2		10	6	10000	2	2		1	2	2				2					1	4.8	2	2				1	4	1	1	1
MBR051	532	BIM	3	1	2	25	1	2	1	RUKINDO	RUKINDO	754987758	13	1			2		2		1	2		2	2		2	2	2				2					2	5.1	2	2				1	3	1	1	1
MBR052	533	NIR	3	3	2	28	1	2	1	KAJU 1	KYENGANDO	780651541	50	2	1		1	1	2		3	4	5000	2	2		2	2	2				1	2	10	5	20	2		2	2				1	4	1	1	1
MBR053	541	TWA	3	1	2	34	1	1	1	NYAKIZI	KAKOBA	704212054	4.5	1			2		2		10	2	20000	1	1	1	1	2	2				1	1	3	4	24	2	5.3	2	2				1	3	1	1	1
MBR054	163	NIE	3	1	1	25	2	1	1	RWEBIKOONA	RWEBIKOONA	751223244	2	1			2		1	2	8	6	15000	2	2		2	2	2				2					2		2	2				1	2	1	1	1
MBR055	550	NAJ	3	1	3	27	1	1	1	LOWER CELL	KIZUNGU	757278333	2	1			2		2		1	2		2	2		1	2	2				2					2	6.9	2	1	2015	1	3	1	3	1	1	1
MBR056	3	NIM	3	4	1	28	1	2	1	KEMIZIRO	MBABA	708075011	56	2	1		1	1	2		10	3	20000	2	2		2	2	2				2					2	9.9	2	2				1	4	1	1	3
MBR057	22	AKM	3	4	2	27	2	2	1	BUHANAMA	BUHANAMA	777972378	50	2	3	THIS IS WHERE SHE GETS HER HEART DRUGS	2		2		10	6	5000	2	2		1	2	2				2					2	5.8	2	2				1	4	1	1	2
MBR058	17	ODC	3	1	2	59	1	1	1	MEDICAL CELL	BOOMA	772391576	100	1			2		2		6	6	30000	2	1	5	2	2	2				2					2	7.1	2	2				1	2	1	1	1
MBR059	52	NYS	3	1	5	40	2	2	1	AKATOMA	KIBINGO	778281201	40	2	1		1	4	1	3	3	2	3000	2	1	1	1	2	1	1	2	3	1	2	10	1	5	1	5.8	1	2				2		1	1	2
MBR060	16	BAS	3	5	5	80	2	2	1	KIJUMO	KABARE	772313848	58	2	1		1	5	1	4	3	1	3000	2	2		2	2	1	1	60	5	1	2	20	3	9	2	6.1	2	1	2004	4	4	1	1	1	1	2
MBR061	10	RUE	3	3	2	60	1	2	1	GWEREZI	RUKONI		56	2	1		1	1	2		1	1		2	2		2	2	2				2					2	5.2	1	2				2		1	1	2
MBR062	14	MUE	3	3	2	35	1	2	1	IGORORA	KEIHANGARA	758521170	42	2	1		1	1	2		10	3	10000	2	2		2	2	2				1	1	20	3	21	1	6.1	2	2				1	2	1	1	1
MBR063	12	IMR	3	2	3	36	1	2	2	RWESHAMA	RWESHAMA	778686550	150	2	1		1	1	2		7	5	10000	2	1	5	2	2	2				2					2	6.4	2	2				1	4	1	1	1
MBR064	11	MUL	3	4	5	49	1	1	1	KAKYEKA	KAMUKUZI	758312254	4	1			2		1	4	10	2	1000	1	2		2	2	1	1	32	8	1	1	20	3	12	2	4.9	2	2				1	4	1	1	2
MBR065	16	KIH	3	1	3	28	2	1	1	KAKOBA CENTRAL	KAKOBA CENTRAL	70619963	3	1			2		1		7	5	20000	2	2		2	2	2				2					2	6.3	1	1	2004	1	1	1	2	1	1	1
MBR066	36	TIS	3	4	2	34	1	2	1	RWENTONDO	KAKOBA	783619495	4	2	1		1	1	2		3	1	20000	2	9		1	2	2				1	2	14	1	7	2	7.2	2	2				1	2	1	1	2
MBR067	58	TUG	3	5	2	54	1	2	1	KABUGU 11	KABUGU	756795353	54	2	1		1	1	2		3	3	3000	2	1	4	2	2	2				2					2	6.7	2	1	2014	2	4	1	2	1	1	1
MBR068	21	NAC	3	1	2	39	1	2	1	RUYONZA	BUNENERO	773561529	15	1			2		2		3	4	2000	2	2		2	2	1	1	22	8	1	1	23	2	14	2	6.3	2	2				1	2	1	1	1
MBR069	24	KAP	3	4	1	25	1	1	1	SAVEYA CELL	KAKOBA	758080210	3.5	1			2		2		10	2	10000	2	2		2	2	2				2					2	10.2	2	2				1	2	1	1	2
MBR070	24	NAS	3	1	1	18	2	2	1	MBAMBAZI	KICWAMBA		15	2	1		1	1	1	5	1	3		2	1	1	2	2	2				2					2	11.4	2	2				2		1	1	2
MBR071	31	MUE	3	4	1	26	1	1	1	KISENYI	KAKOBA	774334023	3	1			2		2		4	3	5000	2	2		2	2	2				1	1	2	1	7	2	6.2	2	2				1	4	1	1	2
MBR072	30	NAJ	3	2	1	24	2	1	1	MBAGUTA	RUHARO	719683460	4	2	3	TO START TB DRUGS	1	4	2		4	2	2000	2	1	1	2	2	2				2					2	4.7	2	2				2		1	1	2
MBR073	16110	MUI	3	4	2	33	1	1	1	NYIHANGA TOWN BOARD	RWENSINGA	701433715	14	2	3	IT IS WHERE HE GETS HIS ARVS	2		2		10	3	20000	2	2		2	2	2				2					1	7.1	1	2				1	4	1	1	3
MBR074	33	KWA	3	1	1	18	1	2	1	NYAKISHOJWA	NYAKISHOJWA	773676744	140	2	1		1	1	2		1	1		2	2		2	2	2				2					2	5	2	2				2		2		3
MBR075	41	KAM	3	4	2	30	1	2	1	KYARWANSHASHURE	RWETANGO	777560063		2	3	THIS IS WHERE HE GETS HARRT	2		2		9	3	5000	2	2		2	2	2				1	1	10	5	35	1	5.4	1	2				2		1	1	2
MBR076	46	KUA	3	2	1	23	2	1	2	RUTOOMA	RUTOOMA	773165653	20	2	1		1	1	2		10	3	2000	2	2		1	2	2				2					2	4.9	2	2				1	3	1	1	2
MBR077	154	BAB	3	2	2	52	2	2	1	KIBUNGO	KATOJO	781247800	10	2	2		1	2	2		2	2	1000	2	2		2	2	2				2					1	5	2	1	2015	1	1	1	2	1	1	1
MBR078	16	TUE	3	1	2	24	1	2	1	KASHENYI	KASHENYI	759513537	13	2	2		2		2		5	4	15000	2	2		2	2	2				2					1	8.8	2	2				1	2	1	1	3
MBR079	48	KAM	3	1	2	26	2	1	1	BIHARWE	BIHARWE	702583602	15	2	1		1	1	1	6	4	4	4000	1	1	1	2	1	2				2					2	6.7	2	2				1	1	1	1	3
MBR080	49	ZIR	3	1	2	50	2	2	1	KYEYARE	RYAMIYONGA	753803402	18	2	1		1	1	1	5	1	1		1	1	1	2	1	1	1	35	3	2					2	7.1	2	2				1	4	1	1	3
MBR081	116	KAS	3	4	1	18	2	1	1	OMUBUBARE	KINONI		50	2	3	IT'S WHERE SHE GETS HER ARVS	2		1	5	1	3		2	2		2	2	2				2					2	4.4	2	2				1	2	1	1	3
MBR082	53	LUK	3	1	2	23	1	1	9	MAKENKE	MAKENKE	783826062	7	2	1		1	1	2		10	2	10000	2	2		2	2	2				2					2	5.6	2	2				1	2	1	1	1
MBR083	260	AMH	3	2	2	43	1	1	1	LUGAZI	LUGAZI	752257325	3	1			2		2		10	6	30000	1	1	1	2	2	2				2					1	5.8	2	2				1	4	1	1	1
MBR084	261	TAM	3	2	1	46	2	2	1	KABUSHWERE	KABUSHWERE	777575104	46	2	1		1	1	2		1	6		2	1	1	2	2	2				2					2	7.7	1	1	2015	1	1	1	4	1	1	1
MBR085	269	TAA	3	1	2	30	2	2	1	IBARE	IBARE	782559689	44	2	1		1	1	1	5	1	1		1	1	2	2	2	2				2					2	3.9	1	1	2015	1	4	1	2	1	1	1
MBR086	270	TWB	3	2	2	51	1	2	1	RUNYINYA	KIHANGA	782004591	59	2	2		2		2		3	2	4000	2	2		2	2	2				2					2	9.3	2	1	2015	1	3	1	2	1	1	1
MBR087	54	MWB	3	1	1	18	1	2	1	KIGARAGARA	KIGARAGARA	752272661	100	2	9		2		2		10	3	5000	2	1	1	1	2	2				2					2	5.9	2	9				1	2	1	1	1
MBR088	58	BIR	3	2	2	37	2	1	1	MAKINDYE	MILTARY	753699047	250	2	3	VISITING	2		2		10	3	5000	1	1	1	1	2	2				2					2	4.7	2	2				2		1	1	2
MBR089	160	VAL	3	4	1	19	2	1	1	KATETE CENTRAL	KATETE		2	1			1	1	2		1	2	1000	2	2		1	1	2				2					2	5.9	2	1	2012	3	3	1	2	1	1	1
MBR090	52	OMB	3	1	1	40	1	1	1	RWIZI	RUHARO	78625492	3	2	2		2		2		10	5	5000	1	1	1	1	2	1	1	10	3	1	1	28	1	7	2	4.4	2	2				1	3	1	1	1
MBR091	61	KAI	3	1	1	28	2	1	1	KYAMUGORONI	KAKIIKA	782685460	4	1			2		2		2	3	5000	2	2		1	2	2				2					1	6.4	2	2				2		1	1	9
MBR092	66	SAJ	3	1	2	48	1	2	1	NYAKASYA	RWAKISAKIYI	778106573	17	2	2		1	1	2		3	2	3000	1	2		2	2	1	1	30	5	1	1	35	4	28	2	6.1	2	2				1	1	1	1	2
MBR093	106	RWS	3	2	2	60	1	2	1	RUSHOROZA	KITOJO	703915121	30	2	3	SELF REFERRAL	1	5	2		10	3	10000	2	2		2	2	2				2					2	5.6	2	1	2015	1	1	1	4	1	1	3
MBR094	108	BUR	3	2	1	24	9	2	1	BUBAALE	MAHYORO	780116134	100	2	3	SELF REFERRAL	1	5	2		3	5	5000	2	2		2	2	2				2					2	4.9	2	2				1	4	1	1	1
MBR095	119	ABN	3	4	2	39	1	2	1	BULEMBA 11	RWEMIGINA	700167202	4	1			2		2		3	5	2000	2	2		2	2	2				2					2	4.7	2	2				2		1	1	9
MBR096	80	BEF	3	1	2	24	1	2	1	KASHUNGWE	NYARUHANDAGAYI	757398688	25	2	1		2		1	9	10	2	5000	2	2		2	2	2				1	2	5	1	2	2	5.1	2	2				1	3	2		2
MBR097	129	TUO	3	1	5	35	1	2	1	RWENKANJA	BIHARWE		10	2	2		2		2		3	1	2000	2	2		2	2	2				1	1	28	1	7	2	5.1	2	1	2005	1	4	1	4	1	1	1
MBR098	403	MUN	3	3	2	45	1	2	1	NYARUHANGA	KYEMPISI	785089086		2	1		1	1	2		3	2	1500	2	1	3	2	2	2				2					2	7.2	2	1	2015	1	4	1	2	1	1	1
MBR099	77	LIM	3	3	4	42	2	2	1	NAKIVALE CAMP	NAKIVALE		60	2	1		1	1	1	6	1	3		2	2		2	2	2				2					2	5.8	2	1	2015	1	3	1	2	9	1	3
MBR100	201	MWS	3	4	3	38	1	2	1	KATANOGA	NYAMUYANJA	753968450	35	2	3	ITS WHERE HE GETS HIS ARVS	2		2		3	4	2000	2	1	1	2	2	2				1	2	30	2	2	2	6.2	2	1	2015	1	1	1	2	1	1	1
MBR101	219	LUM	3	4	2	35	1	1	1	NKOKONJERU	NKONJERU	706621995	4	1			2		2		10	1	5000	2	2		2	2	2				1	2	22	3	6	2	5.9	2	1	2013	1	1	1	2	1	1	1
MBR102	402	NAF	3	1	1	32	2	1	1	BIHARWE	BIHARWE	757790508	6	2	2		2		1	5	7	3	10000	2	2		2	2	2				2					2	7.7	2	2				1	1	1	1	2
MBR103	81	KAS	3	1	2	45	1	2	1	MUNCWAMBA	RUHUIIRA	782062762	65	2	1		1	1	2		5	3	5000	2	1	2	2	2	2				1	1	30	3	21	2	4.8	2	2				1	3	1	1	3
MBR104	84	NSR	3	1	1	34	1	2	1	RWENHONDO	NYAKAYOJO	704905185	13	2	1		1	1	2		10	5	3000	2	2		2	2	2				1	2	24	3	6	2	5.3	2	2				1	2	1	1	1
MBR105	85	AIL	3	4	3	37	1	2	1	NYABISHEKYE	KAKIGANI	785176680	6	2	1		1	1	1	7	10	1	15000	2	2		2	2	1	1	22	3	2					2	5.8	2	2				1	2	1	1	1
MBR106	255	MBG	3	2	2	48	1	1	1	KASHANYI	KAKIIKA	702667572	4	1			2		2		7	5	20000	1	1	1	2	1	2				2					2	5.3	2	2				1	4	1	1	1
MBR107	563	KYF	3	1	2	31	2	2	1	KYEMPARA	NYAKIGYERA	758248199	30	2	2		2		1	4	7	4	10000	2	1	1	2	2	2				2					2	5.2	2	1	2015	1	1	1	2	1	1	1
MBR108	564	KAM	3	3	2	71	2	2	1	KAGOGO	NYAKIGYERA		30	2	1		1	1	2		1	1		1	1	1	2	1	2				2					2	4.9	2	2				1	1	1	1	1
MBR109	97	KAA	3	1	2	43	2	2	1	MIKONOIGANA	KIKOKWA	759552398	14	2	1		1	1	1	5	2	3		2	2		2	2	2				2					2	6.4	1	2				1	2	2		1
MBR110	98	AHV	3	1	1	34	1	2	1	BUGASHE	BUGASHE	774080377	14	2	1		1	1	2		10	5	5000	2	2		2	2	2				2					2	6.1	2	2				1	2	1	1	1
MBR111	113	NTE	3	1	2	34	1	1	1	RWIZI	KATETE	781479990	3	1			2		2		10	2	8000	1	1	2	2	2	2				1	1	20	2	14	2	5.3	2	2				1	4	1	1	1
MBR112	691	MUP	3	2	2	28	2	1	1	KITEBERO	KATETE	755292032	3	1			2		1	5	7	2	10000	2	1	2	1	2	2				1	2	12	5	5	2	6.5	2	2				1	3	1	1	1
MBR113	216	ASJ	3	1	3	61	2	2	1	KAGORORA	MARERE	752565468	80	2	1		1	1	1	4	1	2		2	2		2	2	2				2					2	5.2	2	2				1	2	2		3
MBR114	7	BYF	3	1	2	39	1	1	1	KIREHE	RUTI	751317273	4	1			2		2		7	2	5000	2	2		2	2	2				2					2	6.4	2	2				1	2	1	1	1
MBR115	66	BUG	3	1	2	70	1	2	1	KAFUNJO	RWENYENA	773973862	40	2	1		1	1	2		3	1	10000	2	2		2	2	2				2					2	5.3	2	2				1	1	1	1	3
MBR116	681	MUN	3	1	1	30	1	2	1	NYARUBUNGO	NYARUBUNGO	705880902	12	2	1		1	1	2		7	5	10000	2	2		2	2	2				2					2	6.1	2	2				1	4	1	1	3
MBR117	103	SHM	3	1	1	27	1	1	1	KISENYI	KAKOBA	794153935	2	1			2		2		1	2		2	2		2	2	1	1		4	2					2	6.7	2	2				1	3	1	1	2
MBR118	659	KUJ	3	1	5	65	2	2	1	BITUNTU	KIZIBA	779631893	59	2	2		2		2		3	2	5000	2	2		2	2	2				1	2	40	1	1	1	7.8	2	2				2		1	1	1
MBR119	132	TUN	3	2	2	32	1	2	1	KATOJO	RUYANJA		120	2	2		2		2		10	3	5000	2	2		2	2	2				2					2	7.2	2	1	2014	2	3	1	2	1	1	1
MBR120	136	NIJ	3	4	1	21	2	2	1	KIGARAMA	BUFUNDA	755261352	40	2	1		2		2		10	4	2000	2	2		1	1	2				1	2	10	3	6	2	4.9	2	2				1	2	1	1	1
MBR121	211	NAH	3	2	1	25	2	1	1	NKOKONJERU	KAMUKUZI		3	1			2		2		3	4	1000	1	1	2	1	2	2				2					2	4.8	2	1	2015	1	4	1	2	1	1	1
MBR122	155	NIP	3	2	2	30	2	1	1	KIYANJA	KAMUKUZI	752058216	2	1			2		2		8	6	15000	2	2		2	2	2				2					2	5.3	2	2				1	4	1	1	1
MBR123	180	MUA	3	1	3	45	1	1	1	KARUGANGAMA	KATETE		2	2	1		9	4	2		3	2	1000	2	2		2	2	1	1	2	3	1	1	25	1	7	2	5.8	2	2				1	1	1	1	9
MBR124	181	GAA	3	1	1	23	1	1	1	BIHARWE	BIHARWE	752399428	12	2	1		1	1	2		10	3	4000	2	2		2	2	2				1	1	12	3	21	2	5.5	2	1	2015	1	2	1	2	1	1	3
MBR125	193	AMI	3	1	2	24	1	1	1	KAKIIKA	KAMUKUZI	703369417	3	1			2		2		10	3	1000	2	2		2	2	2				2					2	5.6	2	2				1	4	1	1	1
MBR126	162	NIJ	3	3	2	27	2	2	2	KIBINGO	RWAKISHAKIZI		8	2	2		2		2		3	3	1000	2	2		1	2	2				2					2	5	2	2				1	3	1	1	2
MBR127	90	NGA	3	1	2	32	1	1	1	MARKET	RUTI	772913173	3	1			2		2		10	6	5000	1	1	2	1	2	2				2					2	6.6	2	2				1	2	1	1	2
MBR128	137	NIC	3	1	1	18	2	1	2	KABWOHE	KABWOHE	776087190	20	2	1		1	1	2		10	5	1000	2	2		2	2	2				2					2	5	2	2				1	2	1	1	1
MBR129	155	KIA	3	1	1	28	2	1	1	KAKOBA CENTRAL	KAKOBA WARD		2	1			2		2		10	3	5000	2	1	1	2	2	2				1	2	2	1	3	2	7.1	2	2				1	3	1	1	2
MBR130	139	NYJ	3	1	2	44	1	2	1	KIGURI	NGARAMA	700869337	40	2	2		1	4	2		3	3	5000	2	2		2	2	1	1	20	10	2					2	5.5	2	2				2		1	1	2
MBR131	147	GUV	3	1	1	25	2	1	1	ALLIANCE	KAKOBA	700286299	3	1			2		1	2	1	6		2	2		2	2	2				1	2	3	1	1	2	5.4	2	2				1	1	1	1	2
MBR132	140	MWD	4	1	2	27	1	1	1	KAGANGO	KAGONGO	783941892	49	2	1		1	1	2		6	6	20000	2	1	45	2	2	2				2					2	5.4	2	2				1	2	1	1	1
MBR133	21688	NAS	3	3	2	37	2	1	1	NYAMITANGA	NYAMITANGA	752038343	3	1			2		1	5	3	3	2000	2	2		2	2	2				2					2	5.2	2	2				2		1	1	1
MBR134	159	MUM	3	3	1	31	1	1	1	KAKYEKA	KAMUKUZI		2	1			2		2		1	4		2	2		2	2	2				1	2	15	3	12	2	6.6	2	1	2015	1	3	1	2	1	1	1
MBR135	154	BAC	3	1	1	24	1	1	2	BIHARWE	BIHARWE		7	2	1		1	1	1		1	3		2	2		2	2	2				2					2	5.1	2	2				1	2	1		2
MBR136	152	NYB	3	1	2	30	1	2	1	NYAKAHANGA 1	NYAKAHANGA 1	784923960		1			1	1	2		10	3	5000	2	2		2	2	2				2					2	5.5	2	2				1	2	1		1
MBR137	165	TUJ	3	1	2	47	1	2	1	IRARIRA11	KYARUHUNGA	781464478	60	2	1		1	1	2		5	2	15000	2	2		2	2	2				2					2		2	1	2015	1	4	2		1	1	3
MBR138	141	ASK	3	1	1	18	1	1	1	ITOJO	ITOJO	787892996	56	2	1		1	1	1	4	10	4	8000	1	1	1	2	1	2				2					2	5.1	2	2				1	1	1	1	1
MBR139	481	NIB	3	1	2	29	2	1	1	NYAKAKORO	RUTI	772431128	4	2	1		2		2		7	3	10000	2	1	2	2	2	2				2					2		2	2				2		1	1	2
MBR140	172	BAF	3	3	1	27	2	1	1	RUHIRO	KOKONJERU		4	1			2		1	4	10	3	10000	2	2		1	2	2				2					2	5.3	2	2				2		1	1	1
MBR141	186	MUH	3	1	2	32	1	2	1	RWAMURUNGA	KAZAHO	772385165	50	2	1		1	1	2		3	5	5000	2	2		2	2	2				1	2	18	4	12	1	5.5	2	2				1	4	1	1	1
MBR142	22288	KAJ	3	3	2	41	1	9	9	KARAMA	KARAMA	703425654		2	1		1	1	2		3	3	2500	2	2		2	2	2				2					2	5.6	2	2				1	2	1	1	2
MBR143	194	KYN	3	1	1	19	2	1	1	KUBIRI	KAKOBA	752076859	3	1			2		2		1	2		2	2		2	2	2				2					2	4.3	2	2				1	2	1	1	2
MBR144	196	TUG	3	5	1	25	1	2	1	BIZERE	BURUNGO		35	2	1		1	2	2		10	5	1000	1	2		2	1	2				1	1	2	2	14	2	7	2	2				1	1	1	1	1
MBR145	197	KMG	3	3	5	46	2	2	1	OMUKIBINGO	KOSOJO	778561613	40	2	1		1	1	1	5	3	3	2000	2	1	3	2	2	2				2					1	7.2	2	2				1	2	1	1	1
MBR146	1249	AID	3	1	1	24	2	2	1	KIBAYAZI	BUGASHA	778561613	40	2	2		2		1	5	3	4	2000	1	1	2	2	1	2				2					2	4.9	2	9				1	1	1	1	1
MBR148	911	NYA	3	1	2	37	2	1	1	NYAKAIZI	KAKOBA	752472747	3	2	2		2		2		2	3	1000	2	2		2	2	2				2					2	4.8	2	1	2012	2	4	1	1	1	1	1
MBR149	230	NAT	3	1	5	31	2	2	2	RWAMUHUKU	RWABARATA	773230024	4	2	1		1	4	1	6	3	3	4000	2	2		1	2	2				1	2	15	3	9	2	5.8	2	2				2		1	1	2
MBR150	221	060	3	3	9	32	2	2	1	RWAKAKWENDA	RWAKAKWENDA	757951007		2	1		1	1	1	5	1	3		2	2		2	2	2				2					2	5.1	2	2				1	2	1	1	3
MBR151	202	SAC	3	1	2	26	1	2	1	RUHOKO B	MIRAMBIRO	779703025	49	2	1		1	2	2		8	6	15000	2	2		2	2	2				2					2	4.6	2	2				1	1	1	1	1
MBR152	97	ORS	3	1	1	26	2	2	1	KATERANANGA	BIHARWE		6	1			1	1	1	6	1	2		2	2		2	9	2				2					2	5	2	2				1	2	1	1	9
MBR153	205	KYP	3	3	2	44	2	2	1	GONGO	KYAMUHUNGA		48	2	1		1	2	1	4	1	2		2	2		2	2	2				2					2	4.4	2	2				1	2	1	1	2
MBR154	197	NYC	3	1	2	36	1	1	1	BOOMA	BOOMA	772369850	1	1			2		2		3	5	5000	2	2		2	2	1	1	16	6	1	2	20	4	12	2	5.3	2	2				2		2		1
MBR155	204	KIA	3	4	2	91	1	2	1	KEINA	KEINA	772328793		2	3	ITS WHERE HE GETS HIS ARVS	2		2		9	3	15000	2	2		2	2	2				1	2	76	2	8	2	6.2	2	2				1	1	1	1	1
MBR156	991	NAF	3	1	2	40	2	1	1	KIJUNGU	KIJUNGU	772403047	2	1			2		1	2	2	3		2	1	2	2	2	2				2					1	5.4	2	1	2002	1	1	1	4	1	1	1
MBR157	207	KIR	3	1	5	80	2	2	1	NYAMATATE	RWOHO	788436061	60	2	1		1	1	1	6	1	2		1	1	1	2	1	1	1	50	2	2					2	6.6	2	2				1	1	1	1	1
MBR158	208	MWS	3	2	3	35	1	2	1	KAFANOGA	NYAMUYANJA	753968450	25	2	2		2		2		3	3	3000	2	2		2	2	2				2					2	4.1	2	1	2013	1	1	1	4	1	1	1
MBR159	1361	AKP	3	1	1	18	2	1	1	RUGAZI	RUGAZI	704597470	3	1			2		2		10	4		2	2		2	2	2				2					2		2	2				1	1	1	1	1
MBR160	201	TUG	3	3	1	35	1	9	1	MBARARA CENTRAL PRISON	MBARARA PRISON		3	1			2		2		1	5		2	1	3	1	2	2				2					2	6.3	2	2				1	2	1	1	1
MBR161	114	KEM	3	1	5	47	2	2	1	KOBURUNGA	KIANYASWANGA	776890841	54	2	1		1	1	1	5	3	2	2000	1	1	1	2	1	2				2					2	5.3	2	2				1	1	1	1	1
MBR162	231	KEE	3	1	5	95	2	2	1	BURAMA	KASHUMBA	700366142	58	1			1	1	1	6	1	2		2	2		2	2	2				2					2	5.8	2	2				1	1	1	1	2
MBR163	3114	GRM	3	4	5	70	2	2	1	NYABUSHENYI	NYABUSHENYI	775053661	59	2	3	ITS WHERE SHE GETS HER ARV,S	2		1	5	3	3	4000	2	2		2	2	2				2					2	7.1	2	2				1	2	1	1	1
MBR164	212	TIJ	3	3	2	54	2	2	1	BUMUNGAMO	BUMUNGAMO	759595262	48	2	1		1	1	1	5	3	2	1000	1	2		2	2	2				2					2	6.7	1	2				2		1	1	2
MBR165	1418	KAP	3	4	5	55	2	2	1	RUKUBA	NYARUBUNGO		30	2	3	ITS WHERE SHE GETS HER ARV,S	2		1	6	1	2		1	1	1	2	2	2				2					2	7.1	2	2				1	2	1	1	3
MBR166	215	TUG	3	1	2	53	1	1	1	KIJUNGU	NYAMILYOBORO	702383944	2	1			2		2		7	5	15000	1	1	1	2	2	2				1	2	30	3	9	2	5.5	2	2				1	3	1	1	1
MBR167	214	KAD	3	1	1	28	1	2	1	RWAMPARA	RUHOOMA		25	2	1		1	1	2		3	3	2000	2	2		2	2	2				2					2	4.9	2	2				1	2	1	1	1
MBR168	1460	KUN	3	4	2	43	2	2	1	BUTENGA	KISHURA	756189029	15	2	3	ITS WHERE SHE GETS HER ARV,S	2		1	6	3	3	2000	2	1	2	2	2	2				9					2	5.9	2	2				2		2		3
MBR169	217	NAR	3	3	1	28	2	2	1	KAGOROGORO	KAGOROGORO		65	2	1		1	1	1	5	3	4	1000	2	2		2	2	2				2					2	4.9	2	2				2		1	1	3
MBR170	218	KAP	3	3	1	37	1	2	1	KAGURIRO	KYEYARE	755816072		2	1		1	1	2		1	4		2	2		2	2	1	1	3	2	2					2	3	2	2				1	1	1	1	2
MBR171	219	NIG	3	5	2	41	1	2	1	NSIIKA	NTUIZ	784532650	27	2	1		1	1	2		7	3	10000	1	2		2	2	2				2					2	5.1	2	2				1	3	1	1	1
MBR172	132	TUR	3	1	2	36	2	2	1	KAZINGA	RWAHARAKA	781577183	90	2	1		1	1	1	6	3	3	4000	2	2		2	2	2				2					2	6.1	2	2				1	2	1	1	1
MBR173	209	MUM	3	1	2	57	2	2	1	KYAGAJU	MABARE	773901801	25	2	2		2		2		2	3	1000	1	1	1	2	1	2				2					2		2	2				2		1	1	2
MBR174	226	NAG	3	3	2	52	1	2	1	MUTUUTU	MUTUNTU	779552267	53	2	1		9	9	2		9	3	20000	2	2		2	2	2				1	1	30	3	21	2	6.7	2	2				1	2	2		1
MBR175	276	BYD	3	3	5	57	1	2	1	NYAKAYOJO	RUKINDU		8	2	1		1	1	2		10	2	5000	2	2		2	2	2				2					2	6.1	2	2				2		2		3
MBR176	114	NIJ	3	3	1	24	1	1	1	BUREMBA	KAKOBA		4	1			2		1		10	3	5000	2	2		2	2	2				2					2	4.4	2	2				1	2	1	1	1
MBR177	225	BIS	3	3	2	26	1	2	1	KAGOGO	KYAGAJU	701666272	17	2	1		1	1	2		3	4	4000	1	1	2	2	1	2				9	9	15	2	6	2	5.5	2	2				2		1	1	3
MBR178	226	TUR	3	3	2	48	1	2	1	NYAMATOJO	NYAMBUNGO	700514227	14	2	1		1	1	2		3	3	10000	2	2		2	2	2				1	2	30	5	10	2	6.1	2	2				2		1	1	3
MBR179	231	NAI	3	1	2	38	2	1	1	NYAKEIZI	KAKOBA	701909897	4	1			2		2		2	3	1000	2	2		2	2	2				2					1		2	2				2		1	1	1
MBR180	1590	ARM	3	4	2	47	1	1	1	RUGAZI	KAKOBA	701554007	2	1			2		2		7	5	10000	2	2		2	2	2				2					2	6.2	2	1	2009	1	4	2		1	1	1
MBR181	240	KYA	3	1	2	31	2	2	1	NYAKAMULI	NYAKAMULI	758499746	17	2	1		1	1	1	5	2	2		2	2		2	2	2				2					1	5.9	2	2				1	2	1	1	2
MBR182	12388	MUH	3	1	1	45	1	2	1	RUHOKO	KYABASHENYI		56	2	1		1	1	2		1	2		2	2		2	2	2				9	9	25	3	12	2	4.1	2	1	2015	1	4	1	1	1	1	1
MBR183	1632	KEE	3	1	2	62	1	2	1	KYANYARUKONDO	BIHARWE	754047665	14	2	2		1	4	2		3	3		2	1	2	2	2	2				2					2	5	2	1	2005	1	1	1	2	1	1	1
MBR184	245	KAJ	3	1	2	76	1	2	1	NYAKABARE	NYAHANGA	779515518	40	2	1		1	4	2		7	2	10000	2	2		2	2	2				2					1	6.6	2	2				1	4	1	1	2
MBR185	24541	BIA	3	3	2	47	2	2	1	MAREMBO	RUKARABO	757495421	30	2	1		1	1	1	6	3	3		1	1	2	2	1	2				2					2	5.4	2	2				1	2	1	1	1
MBR186	1606	KAM	3	1	2	64	2	2	1	KANTAMBA	NYAMUYANJA		17	2	1		1	2	2		3	1	1000	2	2		2	2	2				2					1	4.9	1	1	2011	1	4	1	2	1	1	3
MBR187	16	MUD	3	1	2	32	1	2	1	KICWAMBA	NYAKAYOJO	755553849	14	2	1		1	1	2		5	3	10000	2	1	2	2	2	2				2					2	5.6	1	2				1	2	1	1	1
MBR188	250	TWS	3	1	1	22	2	2	1	RUGANDO	RUGANDO	773773276	13	2	1		1	1	1	4	6	6	15000	2	2		1	2	2				2					2	6.2	2	2				1	2	1	1	1
MBR189	256	NAD	3	2	1	22	2	2	1	BIHARWE	BIHAWE	702539979	9	2	1		1	1	2		3	3	1000	2	2		1	2	2				2					2	5.4	2	2				1	2	1	1	3
MBR190	255	MUM	3	4	5	51	1	1	1	KAMPALA	KAMPALA	787014429	90	2	1		1	1	2		3	4	10000	2	2		2	2	1	1	35	55	1	2		2	8	1		2	2				1	2	1	1	1
MBR191	5541	MUN	3	1	1	37	2	1	1	MUNISKYE	MUNSIKYE	785959369	4	1			2		1	8	10	2	1000	2	2		2	2	2				2					2	4.9	2	2				1	2	2		3
MBR192	156	BAD	3	3	3	52	1	2	1	NTUNGAMO	KITONGORE	785832365	90	2	1		1	1	1	4	5	3	10000	2	2		2	2	1	1	32	6	1	2	30	2	8	2	4.7	2	2				1	2	1	1	1
MBR193	1740	BAJ	3	1	2	44	1	2	1	RWAMBAJU	RWAMBAJU	773610317	90	2	1		1	1	2		3	2	5000	1	1	1	2	1	2				2					2	6.3	2	2				1	2	1	1	1
MBR194	1739	KUG	3	1	1	26	1	1	1	KAKOBA	KAKOBA	750064812		1			2		2		10	6		2	2		2	2	2				2					2	5.4	2	2				1	3	1	1	1
MBR195	7388	BAM	3	3	5	75	2	2	1	RWAMBAJU	RWAMBAJU	773610317	90	2	1		1	1	1	5	1	2		2	2		2	2	2				2					2	4.4	2	2				2		2		3
MBR196	1847	KYE	3	1	5	47	2	2	1	KYARUHENDA	NGOMA	758694844	45	2	1		1	1	1	5	3	2	3000	2	1	3	2	2	2				2					2	5.8	2	1	2008	1	1	1	2	1	1	1
MBR197	1878	NDS	3	1	1	21	2	2	1	KASHAKA	KASHARI	701220822	15	2	2		2		1	4	10	6	10000	1	1	1	2	2	2				2					2	5.3	2	1	2014	1	1	1	3	1	1	1
MBR198	1875	MWG	3	1	2	42	1	2	1	KATEETE	RUHUNGA	754784067	20	2	1		1	1	2		7	2	5000	2	2		2	2	2				2					2	6.2	2	2				2		1	1	2
MBR199	1888	TAA	3	1	1	23	1	2	1	NYAKAYIBA	KAKIIKA		5	2	9		1		2		3	3	5000	2	2		2	2	2				2					2	6.6	2	2				1	3	1	1	2
MBR200	1740	BIS	3	2	5	41	1	2	1	RUBONDO	RUBONDO		40	2	1		1	4	2		3	1	1000	1	1	3	2	1	2				2					2	7.1	2	1	2014	1	5	1	1	1	1	2
MBR201	224	NAJ	3	1	2	21	2	2	1	BUGASHA	RUGANDO		20	2	1		1	1	2		3	2	2000	2	2		2	2	2				2					2	5.1	2	2				2		1	1	2
MBR202	786	TUB	3	1	2	27	1	1	1	LUGAZI	KAKOBA			1			2		2		4	3	2000	2	2		1	2	2				2					2	5.3	2	1	2006	1	4	1	4	1	1	1
MBR203	1933	KAJ	3	4	2	37	2	2	1	NYARUHANDAGAZI	NYARUHANDAGAZI	784613480	40	2	1		1	4	2		2	2	1000	1	2		2	2	2				2					2		2	2				1	3	1	1	1
MBR204	1977	KAD	3	1	2	43	1	2	1	MABARE CENTRAL	NYABISIRIRA	756032937	20	2	1		1	1	2		3	4	4000	2	1	1	2	2	2				2					2	7.2	2	1	2015	1	4	1	1	1	1	1
MBR205	788	NAN	3	1	1	33	1	1	1	KIYANJA	RUHARO	757556948	3	1			2		2		10	3	5000	2	2		2	2	2				1	2	15	6	18	2	5.5	2	2				1	2	1	1	1
MBR206	1992	NAH	3	4	5	54	2	1	2	KISENYI	KISENYI	777726221	2	1			2		1	4	3	3	2000	2	2		2	2	2				2					2	7.4	1	2				1	2	1	1	2
MBR207	2047	KEM	3	1	2	29	2	2	1	NYABIHWA	NYABIKUNGU	776905645	10	2	2		2		1	5	2	3	1000	2	2		2	2	2				2					2	5.1	2	1	2015	1	4	1	4	1	1	1
MBR208	2070	KIP	3	1	2	28	1	2	1	KAKENKYE	KAKIIKA	701831370	10	2	9		2		2		7	5	5000	2	2		2	2	2				2					2	4.4	2	2				1	4	1	1	1
MBR209	2104	MAR	3	1	9	34	1	1	1	RUGAZI	RUGAZI	702228318	2	1			2		2		7	4	4000	2	2		2	2	2				2					2	4.4	2	2				1	1	1	1	3
MBR210	2106	KAJ	3	1	2	52	1	2	1	NGUGO	NGUGO		20	2	2		2		2		3	3	5000	2	2		2	2	2				1	2	30	3	9	2	5.1	2	1	2008	1	1	1	4	1	1	1
MBR211	291	TUB	3	1	3	37	1	2	1	KYENGANYI	KYENYANGI	703762776	17	1			2		2		10	3	5000	2	2		2	2	2				2					2	4.7	2	2				1	2	2		2
MBR212	2105	BAH	3	2	2	43	2	1	1	KAKIIKA	KYAMUGORANI		4	1			2		1	5	1	4		2	2		2	2	2				2					2	7.1	1	2				1	3	2		2
MBR213	114	KYE	3	5	2	28	2	1	1	LUGAYI	KAKOBA	777409087	2	1			2		2		2	6	5000	2	2		2	2	1	1	14	4	1	2	10	3	9	2	6.7	2	2				1	4	1	1	9
MBR214	664	KAS	3	5	2	40	2	2	1	MUGABIRAHO	MWERUKA			2	1		1	2	2		2	1	3000	2	1	1	2	2	2				2					2	5	2	1	2008	1	1	1	4	1	1	9
MBR215	2272	TUB	3	1	2	38	1	1	1	NYAKANENGO	KISHASHA	783590596	7	2	2		2		2		3	3	5000	1	1	1	2	1	2				2					2	5.5	1	2				2		1	1	1
MBR216	917	ABM	3	3	2	35	1	2	1	KYAMUGASHA	KITUNGURU	705399098	15	2	1		1	4	2		3	3	5000	2	1	1	2	2	2				1	2	10	2	6	2	6.2	2	2				1	2	1	1	1
MBR217	2213	TWS	3	3	2	26	2	2	1	KARAMURANI	NGOMA	703664685	25	2	2		2		2		3	2	2000	2	2		2	2	2				1	1	10	1	7	2	9.1	2	2				1	4	1	1	1
MBR220	316	KAE	3	3	3	24	2	2	1	KISOHWA	KASHENYI		80	2	1		1	1	1	5	1	2		2	2		2	2	2				2					2	4.1	2	2				1	2	2		2
MBR222	2308	TUA	3	1	2	23	1	2	1	KAZYA	KAZYA	773999303	82	2	2		2		2		3	3	4000	2	1	1	2	2	2				2					2	5	2	1	2013	1	1	1	1	1	1	1
MBR223	322	KYL	3	1	2	80	1	2	1	BWIBOGO	BUGAMBA	780220328	14	2	2		2		2		3	1	2000	2	2		2	2	2				2					2	4.4	2	1	2015	1	3	1	1	1	1	2
MBR224	2372	RWB	3	2	2	62	1	2	1	KAHEGA	KYAMPANGO	779164650	46	2	3	SELF REFERRAL	1	5	2		3	2	10000	1	1	1	2	2	1	1	43	3	1	2	40	2	6	2	5.9	2	2				1	1	1	1	1
MBR225	2321	TAM	3	2	1	35	1	2	1	RWABWIGI	BUHWEJU		30	2	1		1	4	2		3	3	1000	2	2		2	2	2				2					2	4.1	2	2				2		1	1	2
MBR226	2324	TUM	3	3	3	68	1	2	1	KITOJO	KIHAGWENDA		59	2	1		1	1	2		3	2	2000	2	1	2	2	2	1	9	40	10	1	2	40	4	12	2	6.6	2	2				1	2	1	1	3
MBR227	58	WEJ	3	1	2	28	2	2	1	KATOJO	KARUGYEMU		8	2	1		1	4	2		3	1	1000	2	2		2	2	2				2					2	6.7	2	2				1	4	1	1	2
MBR228	2448	NGJ	3	1	1	26	1	2	1	RWENDEZI	NYAMBUNGO	782005765	15	2	2		2		2		10	3	2000	2	2		2	2	2				1	2	15	2	6	2	4.4	2	1	2015	1	3	9	1	1	1	1
MBR229	240	MVP	3	1	1	35	1	2	1	NYAKAYOJO	RUKINDO	705334985	14	2	2		2		2		3	5	4000	2	1	1	2	2	1	1	15	4	1	2	15	4	12	2	5.6	2	2				1	1	1	1	1
MBR230	2480	NUF	3	1	2	32	2	2	1	BIZERA	BURUNGAMO	785954742		2	1		1	1	2		10	3	8000	2	2		2	2	2				2					2	4.9	2	1	2014	1	4	1	1	1	1	1
MBR231	134	SES	3	2	2	32	1	1	1	NYAMITANGA	NYAMITANGA	702778784	2	1			2		2		10	3	1000	2	2		2	1	2				2					2	4.4	2	1	2005	1	1	1	4	1	1	1
MBR232	354	KAE	3	1	2	45	1	2	1	KUNYOTA	KAYONYA	706752992	70	2	1		1	4	2		3	1	500	1	2		1	2	1	1	20	5	1	2	20	1	3	2	5.7	2	2				1	4	1	1	2
MBR233	356	AIA	3	1	1	23	1	1	2	KIJUNGU	KIJUNGU		2	1			2		2		10	2	1000	2	2		1	2	1	1	5	2	1	1	4	1	7	2	4.8	2	1	2015	1	3	1	2	1	1	1
MBR234	467	MUJ	3	1	2	41	1	2	1	RWOBURUNDO	MUCUCU	774754325	100	2	1		1	1	2		8	5	10000	2	2		2	2	1	1	20	4	1	2	25	3	9	2		2	2				1	2	1	1	1
MBR235	358	MPS	3	1	3	43	1	2	1	RWENTONDO	KATOJO	700304639	10	2	2		2		2		3	5	4000	2	2		2	2	2				2					2	7.1	1	2				1	4	1	1	1
MBR236	359	KYD	3	1	1	40	2	2	1	IGAYAZA	KASANA	787834750	90	2	1		1	2	1	5	3	3	1000	2	1	3	1	2	2				2					1	6.2	1	2				1	1	1	1	3
MBR237	2627	MWA	3	2	2	48	1	1	1	LOWER CELL	NYAMUTYOBORA	752274754		1			2		2		7	3	10000	2	1	1	2	2	2				2					1	6.4	2	1	2004	1	1	1	2	1	1	1
MBR238	2625	GUM	3	1	1	21	1	1	1	KABEREBERE	KABEREBERE	754429017	6	2	1		1	4	1	6	10	5	10000	1	1	1	1	1	2				1	2	5	1	1	2	5.4	2	2				1	2	1	1	1
MBR239	2626	TWJ	3	1	2	25	1	2	1	NYAKAGO	KABEGARAMIRE		30	2	9		1	4	2		3	2	5000	2	2		2	2	2				2					2	7.1	2	2				1	4	1	1	2
MBR240	2703	KAV	3	1	5	86	2	2	1	RUZINGA	RUZINGA		20	2	2		2		2		1	1		2	2		2	2	2				2					2	6.4	2	2				1	1	2		1
MBR242	365	KEJ	3	1	1	40	2	2	1	RWENJERU	KAMATARISA	704691568	40	2	1		1	1	2		3	3	1000	2	2		2	2	2				2					2	5.4	2	2				1	2	1	1	1
MBR243	2761	KIN	3	1	2	30	2	1	1	KATETE CENTRAL	KATETE		3	1			2		1	5	3	2	4000	2	2		2	2	2				2					2	6.1	2	2				1	2	1	1	1
MBR244		NAA	3	2	1	34	2	2	1	RWEMIYENJE	MIRAMA	773161418	15	2			2		1	6	3	1	1000	1	1	2	2	2	2				2					2	4.8	2	2			1	4	1	1	1	2
MBR246	2942	MUJ	3	3	2	32	1	2	1	RWEMONDO	KIHIHI	754310236		2			1	1	2		3	3	1000	1	2		2	2	2				2					2	4.1	2	1	2014	1	4	1	2	1	1	1
MBR247	377	BIL	3	1	2	42	1	1	1	KATOJO	BWAGAJU	700948992	7	2	1		1	1	2		10	6	20000	2	1	2	2	2	2				2					2	6.8	2	1	2009	1	1	1	2	1	1	1
MBR249	379	SSR	3	1	2	41	1	1	1	RUTI	RUTI	782734887	3	1			2		2		5	9	5000	1	2		2	1	2				2					2	6.2	2	2				1	1	1	1	1
MBR250	2997	MUP	3	1		29	1	1	1	NKOKONJERU	KAMUKUZI	700225263	3	1			2		2		7	4	10000	2	2		2	2					2					1	4.9	2	2				1	1	1	1	1
MBR251	2996	RUJ	3	4		33	1	2	1	NYARUTETE	KANOMBE		80	2		ITS WHERER HE GETS HIS ARV'S	2		2		7	4	4000	1	1	3	1	2	2				1	2	15	3	9	2	5.9	1	1	2014	2	4	1	2	1	1	1
MBR253	3103	MWG	3	3	2	49	1	1	2	BOOMA	KAMUKUZI	753876688	1	1	1		1	2	2		7	6	15000	2	2		2	2	2				2					1	5.2	2	2				1	2	1	1	1
MLG001	16728	NDT	5	1	2	50	1	2	1	NAKWERO	KIMWANYI	775815576	15	2	3	SELF REFERRAL	2		1	2	10	2	5000	2	2		1	2	2				2					2		2	2				2		1	1	1
MLG002	44359	MUS	5	1	3	38	2	2	1	NAMUWONGO	NAMUWONGO. B	779086897	9	2	2		1	1	1	4	9	1	20000	1	2	1	1	2	2				2					2		2	2				2		1	1	1
MLG003	16753	MUA	5	1	2	88	1	2	1	KISIGULA	SABAGABO. B	774401168	50	2	1		1	1	1	4	1	2		2	1	1	2	2	2				2					2		2	2				1	2	1	1	2
MLG004	44395	NYT	5	1	4	60	2	1	1	KAMWOKYA	KAMWOKYA 11	701021106	2	1			2		1	2	6	3	5000	2	1	5	2	2	2				2					2		1	2				2		1	1	1
MLG005	16163	LUT	5	1	1	38	1	1	1	KABUUSU	RUBAGA	753954353	4	2	1		1	2	1	3	10	5	20000	2	2		2	2	2				1	2	5	1	7	1		2	2				1	2	1	1	1
MLG006	44390	NAJ	5	1	2	30	2	2	1	BUYALA	BUYALA		12	2	2		1	2	1	4	1	4		2	2		2	2	2				2					1		2	2				2		2		2
MLG007	44416	NAM	5	1	2	58	2	2	1	CHEMUGUNGU	RWASO	780436399	300	2	3	SELF REFERRAL	2		1	8	3	4	15000	2	2		2	2	2				2					1		2	2				1	4	1	1	1
MLG008	18165	MUW	5	1	3	50	1	1	1	NANSANA	NANSANA	772362375	5	2	3	FREE TREATMENT	2		1	4	3	2	2000	2	2		2	2	1	1	20	2	1	2	20	5	10	2		2	1	2014	1	4	2		2		2
MLG009	21448	ATF	5	1	2	38	2	1	1	NSOBA	MULAGO	789105448	1	1			2		2		4	2	10000	1	1	2	1	1	2				1	2	4	2	5	2		2	2				2		2		1
MLG010		KAS	5	1	1	25	1	1	1	KAWALA	RUBAGA	788884370	4	2	1		1	2	2		10	5	10000	2	2		2	2	2				2					2		2	2				2		1	1	2
MLG011	16280	OKT	5	1	2	60	1	2	2	MELIADERI	MELIADERI	772385980	300	2	1		1	2	1	4	9	1	5000	2	2		1	2	2				2					2		2	2				2		2		2
MLG012	44745	OMP	5	1	1	30	1	1	1	BUYINJA	NAGURU 11	705336824	4	2	3	FREE TREATMENT	2		2		7	4	10000	2	2		2	2	2				1	1	7	2	10	2		2	2				1	2	2		1
MLG013	43461	MAN	5	1	2	49	1	2	9	KYASANKU	WARD. B	782694114		2	3	FREE TREATMENT	2		2		10	4	1000	1	1	1	2	2	2				2					1		2	1	2013	1	4	2		2		1
MLG014	44865	NTA	5	1	3	48	2	1	1	NABWERU	NABWERU NORTH	777269909	4	2	3	FREE TREATMENT	2		1	3	4	4	10000	2	2		1	2	2				2					2		2	2				2		2		2
MLG015	16955	NYG	5	1	3	29	1	1	1	KAWEMPE TULA	KAWEMPE 11	782861723	5	2	3	COSTS	2		2		10	4	15000	2	2		2	2	2				2					2		2	2				1	3	2		1
MLG016	41044	NIE	5	1	1	27	1	1	1	KAWEMPE	KAZO	772252720		2	3	FREE TREATMENT	2		2		4	2	10000	2	2		2	2	9	9			2					2		2	2				1	2	2		1
MLG017	44948	ZAM	5	1	5	47	2	2	1	MAGENJO	NABWERU	774382899	6	2	3	UNDER CONSTRUCTION	2		1	3	7	3	3000	1	1	2	1	2	2				2					2		2	1	2012	1	4	1	4	2		1
MLG018	41821	SEP	5	1	1	22	1	1	1	RUBAGA	RUBAGA	771871689	4	2	1		1	1	2		10	6		2	2		1	2	2				2					2		2	2				1	2	2		1
MLG019	44950	KYP	5	1	2	20	2	1	1	KAWEMPE	KAWEMPE TULA	774192064	5	2	3	FREE TREATMENT	2		1	2	7	2	10000	2	2		2	2	2				2					2		2	2				2		2		2
MLG020	44977	LAJ	5	1	5	70	2	1	1	KAWEMPE	LUGOBA	777780037	5	2	3	FREE TREATMENT	2		1	2	1	1		2	2		1	2	2				2					2		2	2				2		2		2
MLG021	17161	NYG	5	1	2	26	1	9	9	KAMWOKYA		702688970	4	2	3	SELF REFERRAL	2		1	3	8	3	10000	2	2		2	2	2				1	2	3	1	7	2		2	2				1	1	1	1	2
MLG022	45145	NAS	5	1	2	19	2	1	1	WANDEGEYA	WANDEGEYA		1	1			2		2		1	4		1	1	1	1	1	2				2					2		2	2				2		2		2
MLG023		SEJ	5	1	1	30	1	1	2	MAYIRYE	NGUGULO	754361903	35	2	3	BROUGHT BY AUNTIE	2		1	1	3	2	5000	2	2		2	2	2				1	1	14	5	35	2		2	2				1	1	1	1	3
MLG024	45231	NAG	5	1	1	29	2	9	1	NAMASUBA	PERI ZONE	752431201	10	2	1		1	1	1	2	1	2		2	2		1	2	2				2					2		2	1	2015	1	4	1	2	1	1	1
MLG025	17127	WAG	5	1	2	44	1	1	1	NABWERU	NANSANA TOWN		5	2	1		1	2	2		10	6	100000	2	2		1	2	2				2					2		2	2				2		1	1	1
MLG026	17179	KAG	5	1	1	42	1	1	1	MUSOKE	NATEETE	756845513	4	2	1		1	4	1	2	7	3	10000	2	2		2	2	2				2					1		2	1	2011	1	4	2		1	1	1
MLG027	41996	NAP	5	1	5	75	2	1	2	WANONDA	NGOGOLO	789396084	100	2	1		1	1	1	5	3	1		2	2		1	2	2				2					2		2	2				2		2		2
MLG028	17313	MUJ	5	1	1	23	1	1	1	KAMWOKYA	KAMWOKYA	788494334	3	1			2		1	2	7	4	10000	2	2		2	2	2				2					1		1	2				2		2	9	1
MLG029	45550	NAF	5	1	3	28	2	1	9	BWAISE	BWAISE	757017167	2	1			2		1	3	4	3	15000	2	2		2	2	2				2					2		2	2				2		2		1
MLG030	45504	GIA	5	1	1	30	2	1	1	NANSANA	GANDA	779265501	4	1			2		1	3	7	4	10000	2	2		1	2	2				2					1		2	2				2		2		1
MLG031	45620	NAE	5	1	3	30	2	1	1	MPERERWE	MPERERWE. K	756227412	2	1			2		1	2	4	2	2000	2	2		2	2	2				2					2		2	2				2		2		1
MLG032	45714	NAH	5	1	2	20	1	1	1	NANSANA	NANSANA	774877063	4	1			2		1	2	1	2		2	2		2	2	2				2					2		2	2				2		2		2
MLG033	17404	KAV	5	1	1	36	1	2	1	KALAMBI	KIWUMU		6	2	1		1	1	2		7	2	3000	2	2		2	2	2				2					2		2	2				2		2		2
MLG034	45701	NAE	5	1	1	29	2	2	1	NGOBE	NGOBE	777211104	20	2	1		1	1	1	4	1	4		1	1	1	2	1	2				1	2	1	2	4	1		2	1	2012	2	4	2		1	1	1
MLG035	45737	NAC	5	1	2	38	2	1	1	KABOWA	RUBAGA	782754960	4	2	1		1	1	2		4	2	6000	2	2		2	2	2				2					2		2	2				2		2		1
MLG036	17439	CHJ	5	1	1	26	1	1	1	MAKERERE	MAKERERE CELL 1	772378776	1	1			2		2		7	6	7000	2	2		2	2	2				2					2		2	2				1	2	1	1	1
MLG037	47892	AGY	5	1	2	20	2	1	2	NAKATOOKE		787773235	6	2	9		2		1	6	2	5		2	2		2	2	2				2					2		2	2				1	2	2		2
MLG038	17504	MUJ	5	1	1	19	1	2	1	BUSAANA	BUSAANA NAMIREMBE	751728510	17	2	1		1	1	1	2	10	4		2	2		2	2	2				2					2		2	2				2		2	9	1
MLG039	41174	KAI	5	1	1	27	1	1	1	NANSANA	WAMALA NANSANA	703499742		2	3	FREE TREATMENT	2		2		10	4	10000	2	2		2	2	2				2					2		2	2				2		2		1
MLG040	17551	KAA	5	1	2	24	1	1	1	MUTUNDWE	MUTUNDWE	758010597	9	2	1		1	1	2		8	6	15000	2	2		2	2	2				2					2		2	2				2		1	1	1
MLG041	12431	KAG	5	1	2	45	1	1	1	NAGANDA	NAGANDA	782913166	4	2	1		1	4	2		9	2	5000	2	2		2	2	2				1	2	20	4	10	2		2	2				1	2	2		1
MLG042	17611	ODS	5	1	1	26	1	1	1	KASANGA	GABA	775648410	3	1			2		2		10	6		2	1	1	1	2	2				2					1		2	2				1	3	1	1	1
MLG043	41197	NAR	5	1	1	20	2	1	1	KALERWE	KALERWE	783784164	9	1			2		1	3	1	4		2	2		1	2	2				2					2		2	2				2		2		2
MLG044	16784	BAC	5	1	2	58	1	1	1	KIMOMBASA	BWAISE 11	779901885	2	1			2		1	2	7	4	10000	1	1	2	2	2	1	2	20	1	1	1	20	2	10	1		2	2				1	1	2		2
MLG045	46410	NAM	5	1	3	53	2	1	1	NSAMBYA	MAKINDYE	775336272	4	2	3	FREE TREATMENT	2		1	3	7	4	10000	2	2		1	2	2				2					1		1	2				2		2		1
MLG046	46400	NAF	5	1	1	23	2	1	1	NAMASUBA	NAMASUBA	788238827	5	2	1		1	1	1	4	1	4		2	2		1	2	2				2					2		2	2				1	1	2		1
MLG047	17735	NKF	5	1	2	30	1	1	1	NABONGA	NSANGI	752662234	12	2	1		1	4	2		7	4	10000	2	2		2	2	2				2					2		2	2				2		2		1
MLG048	17742	OCF	5	1	2	40	1	1	1	SEETA	GOMA	774562882	8	2	3	WORKING AREA	2		1	2	8	6	15000	1	1	1	2	2	2				2					2		1	2				2		1	1	1
MLG049	17745	NAR	5	1	2	40	2	1	1	KAWEMPE	BWAISE	759889644	4	1			2		1	4	10	2	10000	2	2		2	2	2				2					2		2	2				2		2		2
MLG050	17695	KAC	5	1	2	42	1	1	1	WANDEGEYA	WANDEGEYA	775033513	1	1			2		2		7	2	6000	2	2		2	2	1	1	16	6	2					2		2	2				2		2		1
MLG051	43345	NAR	5	1	3	44	2	1	1	NSOBA	KYEBANDO	772090366	4	1			2		1	4	4	2	10000	2	2		2	2	2				2					2		2	2				2		2		1
MLG052	17863	TWG	5	1	2	35	1	1	1	KIREHE	KIREHE	777145929	120	2	1		1	4	2		3	4		2	2		2	2	2				2					2		2	2				2		2		2
MLG053	17848	OKV	5	1	2	72	1	1	1	KIREKU	KIREKU	773124603		1			2		2		1	2		2	2		2	2	2				2					2		2	2				2		2		1
MLG054	17675	ATA	5	1	1	20	1	1	1	LUGABA	KAWEMPE	776423054	5	1			2		2		10	2	7000	2	2		2	2	2				2					2		2	2				2		2		1
MLG055	46309	NAR	5	1	2	52	2	1	1	MPERERWE	KAWEMPE	782029917	2	1			2		1	4	7	4	10000	2	2		2	2	2				2					2		2	2				2		2		1
MLG056	47299	SEI	5	1	1	28	1	1	1	NANSANA	NANSANA	752110111	2	1			2		2		4	3	8000	2	2		2	2	2				2					2		2	2				2		2		1
MLG057	46059	NAS	5	1	2	56	2	1	1	KALERWE	KALERWE		4	1			2		1	4	9	2	5000	2	2		2	2	2				2					2	4.8	2	2				2		1	1	1
MLG058	46943	BBR	5	1	3	34	2	9	1	NANSANA	NANSANA	773216205	3	1			2		1	4	7	4	150000	2	2		1	2	2				2					2		2	2				2		2		1
MLG059	41922	KTJ	5	1	2	43	1	2	1	MANYANGWA	MANYANGWA	776025476	4	2	3	FREE TREATMENT	1	2	2		5	2	20000	1	1	1	2	2	2				2					2	7.6	2	2				2		2		1
MLG060	17997	TUO	5	1	1	26	1	1	1	KAMWOKYA	MARKET AREA	753958582	3	2	3	COSTS	2		2		10	6		2	2		2	2	2				2					2	4.8	2	2				2		2		1
MLG061	17996	YIP	5	1	2	30	1	1	1	NDEEBA	NDEEBA	789660254		2	1		1	4	2		10	1	5000	2	2		2	2	2				2					2	4.9	2	2				2		2		1
MLG062	44921	KTM	5	1	2	23	2	1	1	KAWEMPE	KAWEMPE KAZO	786077542	4	1			2		1	4	1	3	4000	2	2		1	2	2				2					2	5.8	2	2				2		2		1
MLG063	49224	NAE	5	1	2	35	2	1	9	MULAGO	TRIANGLE ZONE	774523900	1	1	9		2		1	4	1	4		2	2		2	2	2				2					2	5.1	2	2				2		2		1
MLG064	47175	NAM	5	1	3	52	2	1	1	KAJJANSI	BAYA		5	2	9		1	4	1	4	10	2	5000	2	2		1	2	2				2					2	4.5	1	2				2		2		2
MLG065	49926	KAW	5	1	2	36	1	1	1	KASANGATI	GAYAZA	776410979	4	2	1		1	1	1	2	7	4	30000	2	2		2	2	2				1	2	20	4	10	2	7.8	2	2				2		2		1
MLG066	49911	TUJ	5	1	2	20	2	9	9	KIRINYA	KIIRA	774546568	5	2	9		1	4	2		4	4	2000	2	2		1	2	2				2					2	6.5	2	2				2		2		1
MLG067	47250	BAC	5	1	2	43	2	1	1	GREENHILL	KIBULI	788070310	4	1			2		1	4	7	3	20000	2	2		1	2	2				2					2	6.4	1	2				2		2		1
MLG068	18134	MUJ	5	1	1	31	1	1	1	KYEBANDO	KYEBANDO	787760515	2	1			2		2		7	2	5000	2	2		2	2	2				2					1	4.9	2	2				2		2		2
MLG069	18171	MUF	5	1	2	27	1	1	1	BALIRUNO	NAKULABYE	775308562	1	1			2		2		8	5	10000	2	2		2	2	2				2					2	6.3	2	2				2		2		1
MLG070	41886	ARS	5	1	2	47	1	1	1	KOLOLO	KOLOLO 11	782261788		1			2		2		8	4	10000	2	2		1	2	2				1	2	10	3	10	2	6.8	2	1	2005	1	4	1	2	1	1	1
MLG071	49981	ARS	5	1	2	29	2	2	1	SEETA	SEETA	782318618	16	2	3	ANTINATAL	2		1	4	2	4	15000	2	2		2	2	2				2					2	5.2	2	2				2		2		1
MLG072	18190	SEB	5	1	2	60	1	1	1	KALERWE	BWAISE	787262863	1	1			2		2		10	5	15000	1	1	1	2	2	2				2					2	7.2	2	2				2		2		1
MLG073	17643	ASM	5	1	2	38	1	1	1	NANSANA	NANSANA	782404560	2	1			2		2		8	6	10000	2	2		2	2	2				2					2	7.2	2	2				2		1	1	1
MLG074	18183	ATS	5	1	1	20	1	1	1	NAMASUBA	NAMASUBA	789648250	7	1			2		2		10	4		2	2		2	2	2				2					2	6.2	2	2				2		2		1
MLG075	47700	NYD	5	1	2	25	2	1	1	KISUGU	KISUGU	755328437	6	2	3	STRONG COUGH	2		1	4	2	4	5000	2	2		2	2	2				2					2	7.1	2	2				2		2		1
MLG076	47701	NYD	5	1	2	26	2	1	1	KISIGULA	MUTUNDWE	779156770	7	2	1		1	1	1	4	7	5	10000	2	2		2	2	2				2					2	5.4	2	2				2		2		2
MLG077	18264	MAS	5	1	1	20	1	1	1	MPERERWE	MPERERWE		4	1			2		1	2	10	5		2	2		2	2	2				2					2	4.8	2	2				2		2		1
MLG079	46591	MUH	5	1	5	40	2	1	1	NAMASUBA	NAMASUBA	757368498		2	1		1	4	1	4	1	4		2	2		2	2	2				2					1	8.2	2	2				2		2		1
MLG080	49177	NAP	5	1	2	30	2	1	1	GOMBA	WAKISO	774454127	7	1			2		1	4	9	4	5000	2	2		2	2	2				2					2	6.1	2	2				2		2		1
MLG081	18320	MJB	5	1	2	23	1	1	1	NABWERU	NABWERU	703426686	4	1			2		2		10	4	10000	2	2		2	2	2				2					2	6.1	2	2				2		2		1
MLG082	18284	MPS	5	1	2	48	1	1	1	NDEEBA	NDEEBA	702749449	4	2	1		1	4	2		7	2	10000	2	2		2	2	2				2					2	11.7	1	2				2		2		1
MLG083	47797	NAM	5	1	3	53	2	1	1	KALERWE	KALERWE ZONE	773057411	4	1			2		1	4	4	3	15000	1	2		1	2	2				2					2	7.8	1	2				1	1	1	1	1
MLG084	18338	THF	5	1	1	35	1	1	1	MAKINDYE	KIBUYE 1	783608773	4	2	1		1	4	2		7	3	20000	2	2		2	2	2				2					2	6.2	2	2				2		2		1
MLG085	47876	NYD	5	1	2	33	2	1	1	KAMWOKYA	KAMWOKYA	779525861	2	1			2		1	4	2	3		2	2		1	2	2				2					2	4.9	2	2				2		2		2
MLG086	18389	YIS	5	1	1	20	1	1	1	BUSEGA	BUSEGA	755398793	4	2	2		1	4	9	4	9	3		2	2		2	2	2				2					2	6.2	2	2				2		2		2
MLG087	47934	NAJ	5	1	3	44	2	9	9	MBALWA	KYALIWAJJALA WARD	755850192	5	2	3	WALKING IN	2		1	4	7	2	10000	2	2		1	2	2				2					2	5.7	2	2				2		2		2
MLG088	18396	NAJ	5	1	1	44	2	1	1	KAWEMPE	KAWEMPE	755001276	5	1			2		2		7	1	20000	2	2		2	2	2				2					2	5.8	2	1	2010	1	4	2		2		1
MLG089	21306	MUB	5	1	2	39	1	1	1		MAKINDYE	788568670	8	1			2		2		9	4	7000	2	2		2	2	1	1	20	1	2					1	5.6	2	2				2		2		1
MLG090	18415	MUA	5	1	1	25	1	1	1	KAWEMPE	KAWEMPE TULA	7818303624	4	1			2		2		10	6	10000	2	2		1	2	2				2					2	5.2	2	2				2		2		2
MLG091	18425	NTS	5	1	2	21	1	1	1	NANSANA	NANSANA	756775403	2	1			2		2		10	4	20000	2	2		2	2	2				1	2	2	3	5	2	4.8	2	2				2		2		1
MLG092	18169	KAE	5	1	1	24	1	1	1	NAKAWA	NAKAWA	787008004	2	1			2		2		10	6		2	2		2	2	2				1	2	6	1	4	1	7.4	1	2				2		2		1
MLG093	43481	NAR	5	1	1	27	2	1	1	WANDEGEYA	WANDEGEYA	704377153	1	1			2		1	3	7	4	6000	2	2		2	2	2				2					1	6.2	2	2				2		2		1
MLG094	20336	NAM	5	1	3	34	2	1	1	KYEBANDO	NSOBA	759385609	2	1			2		1	4	4	2	3000	2	2		1	2	2				2					2	4.7	2	2				2		2		1
MLG095	41889	KAT	5	1	3	34	2	1	1	NAKULABYE	RUBAGA	774100251	2	1			2		1	4	7	2	5000	2	2		1	2	2				2					2	6.7	2	2				2		2		1
MLG096	48199	NAS	5	1	2	34	2	1	1	BUSEGA	BUSEGA	782157610	8	2	1		1	4	1	4	4	4	2000	2	2		1	2	2				2					2	6.8	2	2				2		2		1
MLG097	41826	NAJ	5	1	1	30	2	1	1	KAWEMPE	KAWEMPE D	773665257	3	1			2		1	3	7	4	15000	2	2		1	2	2				2					2		2	2				2		2		1
MLG098	18536	KTV	5	1	1	33	1	1	1	KIWATULE	BALITUMA		7	1			2		1	2	7	2	6000	1	1	1	1	2	2				2					2		2	2				2		2		1
MLG099	48170	KIT	5	1	3	61	2	1	2	KATANGA	KAWEMPE		1	1			2		1	4	7	1	3000	2	2		1	2	1	2	4	2	2					2		2	2				2		2		2
MLG100	48270	MUS	5	1	2	32	2	1	1	NANTABULIRWA	NANTABULIRWA WARD	775434871		2	1		1	1	1	4	8	6	10000	1	1	3	2	2	2				2					1		1	2				1	1	2		1
MLG101	18558	TWF	5	1	2	62	1	1	1	KITATALE	LUTONGA		4	2	9		1	4	1	2	10	2	4000	2	2		1	2	1	1	20	5	1	2	10	4	10	2		2	2				2		2		1
MLG102	14821	NAS	5	1	3	28	2	1	1	GAYAZA	KIIRA	706071371	16	2	1		1	4	1	2	1	4		2	2		1	2	2				2					2	5.6	2	1	2013	1	4	2		1	3	1
MLG103	18666	BBH	5	1	2	27	1	1	1	NANSANA	NANSANA	758767463		2	1		1	4	2		7	3	20000	2	2		1	2	2				2					1	5.6	2	2				2		2		1
MLG104	48817	NAK	5	1	2	65	1	1	1	MAKINDYE		705807474	4	1			2		2		7	1	10000	2	2		1	2	2				2					1	6.2	2	2				2		2		1
MLG105	18777	VUV	5	1	2	32	1	1	1	NAMIREMBE	CENTRAL ZONE	784016722		2	1		1	4	2		10	6		2	2		1	2	2				2					2	6.2	2	2				2		1	3	1
MLG106	48456	NEJ	5	1	5	70	2	1	2	GABA	GABA	772864001	4	1			2		1	5	1	2		2	2		1	2	2				2					1	4.9	2	2				2		2		1
MLG107	48465	NDE	5	1	2	39	2	1	1	BULENGA	SSUMBWE	786275931	5	2	1		1	4	1	4	7	3	5000	2	2		1	2	2				2					2	5.9	2	2				2		2		1
MLG108	48482	NAV	5	1	2	29	2	1	1	MPERERWE	MPERERWE		5	1			2		1	2	1	3		2	2		1	2	2				2					2	5.7	2	2				2		2		1
MLG109	17171	OBT	5	1	2	33	1	1	1	GABA	CHURCH MISSION	771811761	4	1			2		1	2	7	4	10000	2	2		1	2	2				2					2	7.2	2	2				2		2		1
MLG110	48973	ANM	5	1	2	52	2	1	1	CHURCH AREA	MAWANDA ROAD	782959553	2	1			2		1	2	10	2	10000	2	2		1	2	2				2					1		2	1	1974	1	4	2		2		1
MLG111	48363	ASF	5	1	2	52	2	1	1	OLD KAMPALA	KAMPALA ZONE 1	794239181	5	2	1		1	2	1	4	9	4	10000	2	2		1	2	2				2					2	6.2	2	2				2		2		1
MLG112	18806	BUJ	5	1	1	20	1	1	1	MPERERWE	KAWEMPE	706828385	2	1			2		2		10	1	10000	2	2		1	2	2				2					2	7.2	2	2				2		2		1
MLG113	41887	NAG	5	1	2	23	2	1	1	KAWANDA	KAWANDA		14	2	1		1	4	1	4	7	4	10000	2	2		1	2	2				2					2	6.2	2	2				2		2		1
MLG114	48537	TIM	5	1	2	50	2	9	1	MUSOKE	KATWE 1	778311966	4	1			2		1	4	10	2	2000	2	2		2	2	2				2					2	6.2	2	2				2		2		1
MLG115	18874	MAF	5	1	2	70	1	2	1	KABIBA	KATITI	774247246	7	2	1		1	1	1	2	9	4	2000	2	2		2	2	2				1	2	1	2	4	2	7.8	2	2				2		2		1
MLG116	18444	GGL	5	1	2	33	1	1	1	NDEEBA	NDEEBA	752685663	4	2	1		1	4	1	2	5	4	15000	2	2		2	2	2				2					2	7.8	2	2				2		2		1
MLG117	41882	BUJ	5	1	3	28	2	1	1	KAWEMPE	KAWEMPE MBOGO	782775210	7	1			2		1	3	1	4		2	2		1	2	2				2					1	7.6	1	2				2		2		1
MLG118	18903	SEM	5	1	2	31	1	1	1	NANSANA	NANSANA	776516201	5	1			2		2		5	4	20000	2	2		2	2	2				2					2	7.2	2	2				2		2		1
MLG119	18935	ZIG	5	1	3	31	1	1	1	KIBUYE	KIBUYE	782291757	4	1			2		2		7	1	10000	2	2		2	2	2				2					2	5.9	2	1	1999	1	4	2		2		1
MLG120	48770	KYB	5	1	3	36	2	1	1	NSAMBYA	KATWE		6	2	1		1	4	1	4	7	2	3000	2	2		2	2	2				2					2	4.9	1	1	2000	1	4	2		2		1
MLG121	48863	NAF	5	1	1	22	2	1	1	KITABA	KITABA	773378799	4	2	1		1	4	1	4	1	4		2	2		2	2	2				2					1	5.6	2	2				2		2		1
MLG122	18849	ALR	5	1	2	59	1	1	1	KIBULI	WABAGALI	752098965	3	1			2		1	1	1	4	5000	2	2		2	2	2				2					2	5.6	2	2				2		2		1
MLG123	18917	MUS	5	1	2	57	1	1	1	NABWERU	NABWERU SOUTH	772457849	4	1			2		1	2	7	4	10000	2	2		2	2	2				2					2	6.4	2	1	1992	1	4	2		2		1
MLG124	48902	NAC	5	1	1	37	2	1	1	SALAAMA	MAKINDYE		4	1			2		1	4	1	4		2	2		2	2	2				2					2	5.6	2	2				2		2		2
MLG125	48897	NAA	5	1	3	38	2	1	1	BULENGA	BULENGA	781391535	9	2	1		1	9	1	4	4	2	2000	2	2		2	2	2				2					2	6.2	2	2				2		2		2
MLG126	18990	BYA	5	1	1	20	2	1	1	NSAMBYA	NSAMBYA WEST	776858085	3	2	1		1	4	1	2	10	4		2	2		2	2	2				2					2	5.8	2	2				2		2		2
MLG128	41811	SEE	5	1	3	36	1	1	1	NABONGO	NSANJI	752654125	15	2	1		1	4	1	2	10	4	10000	2	2		2	2	2				2					2	4.6	2	2				2		2		1
MLG129	19044	MUG	5	1	1	24	1	1	1	KAZO	NABWERU	772998356	2	1			2		1	2	7	3	5000	2	2		2	2	2				2					2	4.7	2	2				2		2		2
MLG130	18451	KAA	5	1	2	42	1	1	1	MAKINDYE	BARRACKS ZONE	750718425	4	1			2		1	2	7	3	6000	2	2		2	2	2				2					2	4.9	2	2				2		2		1
MLG131	45351	NAD	5	1	3	50	2	1	1	KAWEMPE	KAZO	779281422	2	1			2		1	2	1	4		2	2		2	2	2				2					2	5.3	2	2			9	2		2		1
MLG132	19102	SSN	5	1	3	45	1	1	1	BIIRA	NAKABAGA	705743700	5	2	1		1	4	1	2	5	4	5000	2	1	1	2	2	2				2					1	6.6	2	2				2		2		1
MLG133	19166	WAS	5	1	1	27	1	1	1	NAMWONGA	MAKINDYE	753220785	4	2	1		1	2	1	4	5	2	4000	2	2		2	2	2				2					2	5.6	2	1	2014	1	3	1	2	2		1
MLG134	49156	NAM	5	1	2	68	2	1	1	ZANA	MAKINDYE	782526191	6	2	2		2		1	4	2	2		2	2		1	2	2				2					2	6.7	2	2				2		2		1
MLG135	49177	NAZ	5	1	1	22	2	2	1	NSANGI	NSANGI	779789884	10	2	2		2		1	4	4	5	7000	2	2		1	2	2				2					1	6.2	2	1	2015	1	1	1	2	2		1
MLG136	49111	NAS	5	1	1	20	2	1	1	NAMUNGOONA	LUBYE	754713322	2	2	1		1	4	1	2	7	4	10000	2	2		1	2	2				2					2	6.3	2	2				2		2		2
MLG137	19086	SSG	5	1	1	28	1	1	1	KIKAYA	KIKAYA	787956973	3	2	1		1	4	1	2	10	6	10000	2	2		2	1	2				2					1	4.7	2	2				2		2		1
MLG138	19115	OTP	5	1	2	43	1	1	1	KIREKA	KIIRA	789185957	12	2	1		1	4	1	4	7	6	10000	2	2		2	2	2				2					2	7.2	2	2				2		2		2
MLG139	49171	ACR	5	1	2	35	2	2	1	KITATA	KITATA	773045656	10	2	2		2		1	4	2	1		2	2		1	2	2				2					2	5.7	2	2				2		2		1
MLG140	49222	NAA	5	1	9	33	2	1	1	MULAGO	MULAGO TRIANGLE		1	1			2		1	2	2	3	2000	2	2		1	2	2				2					2	6.2	2	2				2		2		2
MLG141	49212	NAA	5	1	2	36	2	1	1	MULAGO	MULAGO	785631298		1			2		1	4	7	2	30000	2	2		2	2	2				2					1	17.2	1	2				2		2		1
MLG142	49224	ABB	5	1	5	55	2	1	1	KAWEMPE	KAWEMPE MBOGO		3	1			2		1	4	6	6		2	2		2	2	2				2					2	5.6	2	2				2		2		1
MLG143	19170	MUD	5	1	5	45	1	1	2	KIYANGA	MUKONO	772950735	14	2	1		1	4	1	4	10	2	10000	2	2		2	2	1	1	2	1	1	2	3	4	8	2	3.8	2	2				2		2		1
MLG144	49244	NAR	5	1	2	42	2	1	1	NAMASUBA KANYANYA	NDEJJE	703759478		2	1		1	4	1	2	7	4		2	2		2	2	2				1	2	10	2	4	2	6.1	2	2				2		2		1
MLG145	19191	SEJ	5	1	2	28	1	1	1	KAWEMPE	KAWEMPE	785342205	4	1			2		1	4	4	4	20000	2	2		2	2	2				2					2	8.4	2	1	2006	1	4	1	2	1	1	1
MLG146	19202	KIM	5	1	3	30	1	1	1	KYALIWAJJALA	KYALIWAJJALA	71800960	4	2	1		1	4	1	2	5	2	15000	2	2		2	2	2				2					2	6.2	2	2				2		2		1
MLG147	18859	SSJ	5	1	3	45	1	1	1	KAMWOKYA	KAMWOKYA II ZONE	774302151	4	1			2		1	2	10	3	10000	2	2		1	2	1	1	20	10	1	2	10	4	12	2	6.2	2	1	2005	1	4	1	2	2		1
MLG148	49123	NAE	5	1	2	36	2	1	1	MUTUNGO	NAKAWA	781006554	3	2	1		1	2	1	2	7	4	10000	2	2		1	2	2				2					1	5.2	2	2				2		2		1
MLG149	42997	KYG	5	1	2	52	1	2	1	BUWIRA	BUWIRA	752457957	40	2	1		1	1	1	2	8	6	10000	2	2		1	2	2				2					2	7.7	2	2				1	2	1	1	1
MLG150	49322	MUK	5	1	2	25	2	1	1	NSAMBYA	NSAMBYA	751095753	4	2	2		2	4	1	3	1	4		2	2		2	2	2				2					2	4.9	2	2				2		2		2
MLG151	21626	WAN	5	1	1	24	1	1	1	KAWEMPE	KAWEMPE MBOGO	775681984	3	1			2		1	1	7	4	20000	2	2		1	2	2				2					1	6.2	1	2				2		2		2
MLG152	49446	NAT	5	1	2	42	2	1	1	BULENGA	SOBWE	754693307	4	2	1		1	4	1	2	1	4		2	2		1	2	2				2					1	5.3	2	2				2		2		1
MLG153	19259	ATF	5	1	2	42	1	1	1	MENGO	MENGO	759254237	2	2	1		1	4	1	2	7	1	4000	2	2		1	2	2				9					2	6.2	2	2				2		2		2
MLG154	66915	SEN	5	1	3	45	1	1	1	BIIRA	NAKABOGA	750743700	5	2	2		2		1	2	5	4	5000	2	2		1	2	2				2					1	6.1	2	2				2		2		2
MLG155	49443	NAE	5	1	1	23	2	1	1	LUZIRA	LUZIRA	756304643	3	1			2		1	3	7	4	5000	2	2		2	2	2				2					1	6.7	2	2				2		2		1
MLG156	49226	NAC	5	1	2	26	2	2	1	NAMASUBA	NAMASUBA	787925683	3	2	2		2		1	2	2	4		2	2		2	2	2				2					2	6.2	2	2				2		2		1
MLG157	48776	NAP	5	1	2	26	2	1	1	MULAGO	KITALE ZONE		1	1			9	9	1	2	1	4		2	2		2	2	2				2					2	5.6	2	2				2		2		2
MLG159	19338	MUM	5	1	3	38	1	1	1	WANDEGEYA	WANDEGEYA	750158082	1	1			2		1	2	7	3		2	2		1	2	2				2					2	8.2	2	2				2		2		2
MLG160	42817	AGJ	5	1	2	40	1	1	1	MULAGO	TRIANGLE MULAGO		1	1			2		1	2	4	4	20000	2	2		1	2	2				2					2	5.2	2	1	1996	1	3	2		2		1
MLG161	19426	LUV	5	1	3	48	1	2	1	BULAMBA	KANYANDA		14	2	1		1	1	1	4	9	2	2000	2	2		2	2	2				1	2	10	2	4	2	7.3	2	2				2		2		1
MLG162	19425	MUJ	5	1	3	38	1	1	1	WANDEGEYA	WANDEGEYA		1	1			2		1	2	10	4	7000	2	2		2	2	2				2					2	6.2	2	2				2		2		1
MLG163	30541	BIF	5	1	2	46	2	1	1	MULAGO	MULAGO 111	758933307	1	1			2		1	2	7	4	8000	1	1	1	1	1	2				2					1	6.8	2	2				1	1	2		1
MLG164	10011	NAH	5	1	1	25	2	1	1	KAWEMPE	KIIZA		4	1			2		1	2	1	3		2	2		2	2	2				2					2	6.2	2	2				2		2		2
MLG165	26499	NAB	5	1	1	32	2	1	1	KALERWE	KALERWE		4	1			2		1	2	4	2	5000	2	2		1	2	2				2					2	5.8	2	2				2		2		2
MLG166	42667	NAJ	5	1	3	40	2	1	1	MAKERERE	MAKERERE	777658600		1			2		1	2	10	6	20000	2	2		2	2	2				2					2	6.8	2	2				2		2		1
MLG167	49266	KAP	5	1	2	40	1	1	1	NSOBA	MULAGO ZONE		2	1			2		1	2	7	5	10000	2	2		2	2	2				1	2	7	2	6	2	6.4	2	2				2		2		1
MLG168	20166	FUJ	5	1	1	28	1	1	1	BWAISE	ST KIZITO		3	1			2		1	2	8	6	10000	2	2		2	2	2				2					2	6.2	2	1	2010	1	4	2		2		1
MLG169	22816	SEP	5	1	1	27	1	1	1	KYEBANDO	BWAISE 1	701466548	2	1			2		1	2	4	5	5000	2	2		2	2	2				2					2	5.4	2	2				2		2		1
MLG170	49114	NAJ	5	1	1	25	2	1	1	MAGANJO	MAGANJO. A	702751013	6	2	1		1	2	1	4	10	2	4000	2	2		2	2	2				2					2	5.5	2	2				2		2		2
MLG171	14992	NAF	5	1	1	20	2	2	1	KATWE	KATWE	704727928		2	1		1	4	1	4	8	4	6000	2	2		2	2	2				2					2	6.2	2	2				2		2		1
MLG172	49126	KAS	5	1	3	42	1	1	1	KIBUYE	KIBUYE 11	785893593	5	2	1		1	2	1	2	7	5	8000	2	2		2	2	1	2	7	2	2					2	6.4	2	2				2		1	3	1
MLG173	92664	KAG	5	1	1	25	1	1	1	MAKINDYE	MAKINDYE ZONE 1	776814056	5	2	1		1	2	2		4	4	10000	2	2		2	2	2				1	2	3	2	4	2	5.2	2	2				1	2	2		1
MLG174	27776	NAA	5	1	2	32	2	1	1	MULAGO	MULAGO TRIANGLE	776814056	1	1			2		1	3	7	4	7000	2	2		1	2	2				2					2	6.6	2	2				2		2		1
MLG175	27616	KAR	5	1	1	25	1	1	1	KASUBI	KASUBI 1	775154226	3	1			2		1	2	7	4	4000	2	2		2	2	2				2					2	5.6	2	2				2		2		1
MLG176	28412	SEA	5	1	2	70	1	1	1	NAMASUBA	NAMASUBA	782839067	16	2	1		1	4	1	2	8	5		2	2		1	2	2				2					2	5.4	2	2				2		2		1
MLG177	31416	BYI	5	1	1	24	1	1	1	BAKULI	NAMIREMBE	753564203	3	2	1		1	4	1	2	7	2	5000	2	2		2	2	2				2					2	6.6	2	2				2		2		1
MLG178	71816	NAH	5	1	2	28	2	1	1	NAKULABYE	NAKULABYE	753219085	3	1			2		1	3	1	4		2	2		2	2	2				2					2	6.4	2	2				2		2		1
MLG179	47206	NAN	5	1	2	22	2	1	1	KYEBANDO	KYEBANDO	750608610		1			2		1	4	9	4	10000	2	2		1	2	2				2					1	6.2	2	2				2		2		1
MLG180	40916	YIS	5	1	1	22	1	1	1	NANSANA	NANSANA ZONE 11	775419706	4	2	1		1	4	1	2	5	2	20000	2	2		2	2	2				2					2	6.2	2	2				2		2		1
MLG181	85216	KAS	5	1	2	55	1	2	1	KISOJO	KISOJO	777215195	250	2	1		1	4	1	2	9	5	10000	2	2		1	2	2				1	2	15	2	6	2	6.2	2	1	2010	2	4	1	2	1	1	1
MLG182	95477	NAM	5	1	2	36	2	1	1	MAYA	BASAMBA ZONE	754836715	6	2	1		1	4	1	4	1	2		2	2		2	2	2				2					2	5.7	2	2				2		2		1
MLG183	99016	KAR	5	1	1	20	2	1	1	GABA	GABA	784596554		2	1		1	2	1	2	10	4		2	2		1	2	2				2					2	5.6	2	2				2		2		1
MLG184	12316	NAY	5	1	5	55	2	1	1	BULANGE	BULANGE. B		10	2	1		1	9	1	2	2	3		2	2		2	2	2				2					2	6.2	2	2				2		2		1
MLG185	11291	TWA	5	1	2	35	2	1	1	KYEBANDO	KYEBANDO NSOBA	703988575	4	1			2		1	3	1	3		2	2		1	2	2				2					2	6.2	2	2				2		2		1
MLG186	11846	NAR	5	1	1	20	2	1	1	KAWEMPE	NABWERU	751607879	4	1			2		1	2	1	4	2000	2	2		1	2	2				2					2	6.2	2	2				2		2		1
MLG187	36116	LUN	5	1	2	48	1	1	1	NAMUNGOONA	CENTRAL ZONE	772605295	3	2	1		1	4	1	2	10	5	10000	2	2		1	2	2				2					2	7.2	2	2				2		2		1
MLG188	56216	ZIM	5	1	5	80	1	2	1	KIBISI	KYEKUMBYA	779107602	24	2	1		1	4	1	3	1	1		2	2		1	2	2				2					2	6.7	2	2				2		2		1
MLG189	40416	DRC	5	1	2	35	1	1	1	MAKERERE	LUMAMBA	782359361	2	1			2		2		10	4	6000	2	2		2	2	1	1	14	2	1	2	4	2	6	2	5.6	2	2				2		2		1
MLG190	53899	SSJ	5	1	2	37	1	1	1	MULAGO	MULAGO		1	1			2		1	2	7	2	5000	2	2		1	2	2				2					2	5.2	2	2				2		2		1
MLG191	83677	TUJ	5	1	2	45	2	1	1	BUKOTO	BUKOTO	772665656	5	2	1		1	2	1	2	1	3		2	2		2	2	2				2					2	6.2	2	2				2		2		1
MLG192	12976	NAF	5	1	2	26	2	2	1	KANGULUMIRA	KANGULUMIRA	75638216	12	2	2		2		1		4	3	3000	2	2		2	2	2				2					2	6.4	2	2				2		2		2
MLG193	61587	ATJ	5	1	2	40	1	1	1	MULAGO	MULAGO TRIANGLE		7	1			2		1	2	7	4	20000	2	2		2	2	2				2					2	5.2	2	2				2		2		1
MLG194	12602	NAM	5	1	2	30	2	1	1	KAWEMPE	KAWEMPE TULA	752521290	4	1			2		1	3	10	2	10000	2	2		1	2	2				2					2	4.9	2	2				2		2		1
MLG195	13527	NAA	5	1	2	37	2	1	1	KAWEMPE	LUTUNDA ZONE	777980883	6	1			2		1	4	1	4		2	2		1	2	2				2					2	6.2	2	2				2		1	3	1
MLG196	13589	NAJ	5	1	2	30	2	1	1	NANSANA	NABWERU	778574834	4	2	1		1	4	1	3	4	1	4000	2	2		1	2	2				2					2	5.2	2	2				2		2		1
MLG197	14696	NAH	5	1	2	29	2	1	1	MUTAGGA	GOMBA		10	2	1		1	4	1	4	1	3		2	2		1	2	2				2					2	6.2	2	2				2		2		1
MLG198	14726	NAP	5	1	2	28	2	2	1	MANUNGO	GAYAZA	702777582	7	2	1		1	4	1	3	7	4	4000	2	2		2	2	2				2					2	6.2	2	2				2		2		1
MLG199	46778	MUR	5	1	2	40	1	1	1	MAKERERE	MAKERERE	705698818	3	2	1		1	2	2		8	5	20000	2	2		1	2	2				2					1	5.8	2	2				2		2		1
MLG200	12016	ATI	5	1	1	24	2	1	1	MAKINDYE	NDEJJE	787391764	5	2	2		1	2	1	2	10	5		2	2		2	2	2				2					2		2	2				9	9	2		1
MLG201	82966	NSB	5	1	2	83	1	1	2	NABWERU	KAZO	782042443	5	2	1		1	4	1	3	1	1		2	2		1	2	2				2					2	4.8	2	1	2013	1	4	2		2		1
MLG203	17926	TIE	5	1	5	50	2	1	1	MAWANDA	MAWANDA ROAD	752968160	2	1			2		1	4	1	2		2	2		1	2	2				2					2	7.8	2	2				2		2		2
MLG204	49932	KUP	5	1	1	53	2	1	1	NTINDA	NAKAWA	775002369	7	2	1		1	4	1	4	1	4		2	2		2	2	2				2					2	8.9	2	1	1988	1	4	2		2		1
MLG205	17476	MAB	5	1	1	23	1	1	1	NAJJANANKUMBI	NAJJANANKUMBI II	703647745	8	2	1		1	4	1	2	10	4	15000	2	2		2	2	2				2					2	5.4	2	2				2		2		2
MLG206	20026	BAS	5	1	2	28	2	1	1	KALERWE	KALERWE	702863376	3	1			2		1	3	1	4		2	2		1	2	2				2					2	4.9	2	2				2		2		1
MLG207	19916	NAZ	5	1	2	43	2	1	1	KATWE	KIGANDA ZONE	751111350	5	2	1		1	4	1	4	1	4		2	2		1	2	2				2					2		2	2				2		2		1
MLG208	62716	SEM	5	1	2	40	1	1	1	LUNGUJJA	LUBYE		5	2	1		1	4	1	4	10	1	10000	2	2		2	2	2				2					2		2	1	2003	1	9	1	2	2		1
MLG209	89616	KAR	5	1	2	41	1	1	1	MULAGO	TRIANGLE		1	1			2		1	2	7	3	10000	2	2		2	2	2				2					2		2	2				2		2		1
MLG210	20506	MBB	5	1	2	50	2	1	1	MULAGO	TRIANGLE MULAGO	781043504		1			2		1	3	1	2		2	2		1	2	2				2					2	6.7	2	2				2		2		1
MLG211	46221	NAV	5	1	2	32	2	1	1	MUTUNGO	ZANTO	776941224	7	2	1		1	4	1	2	1	2		2	2		1	2	2				2					2	5.6	2	2				2		2		1
MLG212	10236	JEF	5	1	1	20	1	1	1	KYEBANDO	KAWEMPE	778830710	7	1			2		1	4	1	4		2	2		1	2	2				2					2	5.6	2	2				2		2		1
MLG213	10286	SEJ	5	1	2	66	1	1	1	KYENGERA	KYENGERA	754756651	10	2	1		1	4	1	2	10	4	10000	2	2		1	2	2				1	2	10	2	4	2	6.2	2	2				2		2		1
MLG214	10276	WAJ	5	1	2	32	1	1	1	BASABALE	MUSIJJA		11	2	1		1	2	1	2	1	3		2	2		2	2	2				2					2	6.2	2	2				2		2		1
MLG215	66244	NAS	5	1	2	28	2	1	1	MASAJJA	MASAJJA B ZONE	776941224	10	2	2		2		1	3	1	4		2	2		1	2	2				2					2	6.2	2	2				2		2		1
MLG216	46678	BUH	5	1	1	28	1	1	1	ZANA	NAMUSABA		8	2	1		1	4	1	2	7	4	20000	2	2		1	2	2				2					2	6.4	2	2				2		2		2
MLG217	45667	NAJ	5	1	3	56	2	1	1	NSOOBA	NSOOBA	777299611	4	1			2		1	2	7	4	10000	2	2		1	2	2				2					2	5.4	2	2				2		2		1
MLG218	23536	NAS	5	1	3	30	2	1	1	NAMASUBA	NAMASUBA .B	788524050	7	2	1		1	4	1	2	7	2	10000	2	2		1	2	2				2					2	4.6	2	2				2		2		1
MLG219	23537	KAS	5	1	1	20	2	1	1	KASUBI	LUBAGA	758524030	4	2	1		1	4	1	5	4	4	8000	2	1	2	1	2	2				2					2	5.6	2	2				2		2		2
MLG220	71716	NAR	5	1	2	28	2	1	1	GANDA	GANDA	781853229	17	2	2		2		1	2	7	4	5000	2	2		1	2	2				2					2	6.7	2	2				1	2	2		1
MLG221	23606	BAP	5	1	2	75	1	1	2	KAWEMPE		783640177	10	2	3	FOR BETTER TREATMENT	2		1	2	9	2	10000	2	2		1	2	2				2					2	7.2	2	2				2		2		1
MLG222	12267	KIE	5	1	2	47	1	1	1	NATEETE	MUTUNDWE	774012474	6	2	1		1	9	1	2	7	3	10000	2	2		2	2	2				2					1	15.4	2	2				2		2		1
MLG223	12608	KIK	5	1	1	24	1	1	1	LUZIRA	MUTUNGO	703365678	10	2	1		1	4	1	2	10	5		2	2		2	2	2				2					2	6.2	2	2				2		2		1
MLG224	25905	NAZ	5	1	2	31	2	1	1	NAMUNGOONA	LUBYE	750838505	4	2	1		1	4	1	2	7	4	7000	2	2		1	2	2				1	2	5	1	4	1		2	2				2		2		1
MLG225	26506	TUF	5	1	2	33	1	1	1	KASUBI	KASUBI-ZONE. 4	782661492	4	1			2		1	2	10	3	20000	2	2		2	2	2				2					2		2	2				2		2		1
MLG226	49988	BUO	5	1	2	30	2	1	1	MAGANJO	MAGANJO. B	773733092	10	2	1		1	4	1	2	1	2		2	2		1	2	2				2					2		2	2				2		2		1
MLG227	12816	NAA	5	1	2	38	2	1	1	NATEETE	NATEETE	752957371	7	2	1		1	4	1	3	7	3	10000	2	2		1	2	2				2					1		2	2				2		2		1
MLG228	30066	NAR	5	1	2	30	2	1	1	NSAMBYA	NSAMBYA	703772299	6	2	1		1	4	1	4	4	2	4000	2	2		1	2	2				2					2	6.2	2	2				2		2		1
MLG229	30016	NAN	5	1	2	61	2	1	1	CENTRAL D	NATEETE	703608925	6	2	1		1	4	1	4	4	3	30000	2	2		1	2	2				2					1	6.4	2	2				2		2		1
MLG230	13611	SAR	5	1	2	28	1	1	1	MULAGO	NSOBA	702992611	4	1			2		1	2	9	2	4000	2	2		1	2	2				2					2	6.8	2	2				2		2		1
MLG231	49926	TWD	5	1	2	36	1	2	2	KYENDA	KAGOMA	788769453	90	2	1		1	1	1	3	9	3	20000	2	2		1	2	2				2					2		1	2				2		2		1
MLG233	14386	NAL	5	1	2	45	2	1	1	BUSEGA	BUSEGA ZONE.A	750324966	6	2	1		1	4	1	2	7	2		2	2		1	2	2				2					2	6.2	2	2				9	9	9	9	1
MLG234	14436	KAE	5	1	2	39	1	1	1	NDEJJI	SEMBA	752636449	10	2	1		1	1	1	2	8	6	10000	2	2		1	2	2				1	2	15	3	10	2		2	2				2		2		1
MLG235	31216	NAJ	5	1	2	51	2	1	1	KIREKA	KIIRA	775957609	13	2	1		1	4	1	3	99	2		2	2		1	2	2				2					2	5.2	2	2				2		2		1
MLG236	31626	MUE	5	1	1	23	2	1	1	GAYAZA	NANGABO	780939684	6	2	1		1	4	1	3	10	6		2	2		1	2	1	2	1	1	2					2	6.2	2	2				2		2		1
MLG237	14726	WAS	5	1	1	21	1	1	1	KAZO	KAZO	782760609	6	1			2		1	2	10	6		2	2		1	2	2				2					2	6.2	2	2				2		1	1	1
MLG238	14706	SEM	5	1	3	38	1	1	1	BWAISE	BWAISE		4	2	1		1	4	1	2	7	3	30000	2	2		1	2	2				2					2	6.2	2	2				2		2		1
MLG239	46672	NAS	5	1	2	29	2	1	1	NGOMBA	CENTRAL ZONE	771917219	6	2	1		1	4	1	3	8	6	20000	2	2		1	2	2				2					2	5.2	2	2				2		2		1
MLG240	14086	MUF	5	1	2	73	1	1	1	MENGO	MENGO B		4	2	1		1	4	1	2	1	4		2	2		1	2	2				1	2	50	4	9	2	6	2	2				2		2		1
MLG241	33536	NAB	5	1	3	65	2	1	1	BWAISE	BWAISE III	772521787	4	2	1		1	4	1	4	4	3	4000	2	2		2	2	2				2					2	6.2	1	1	1971	1	4	2		2		1
MLG242	33316	NAM	5	1	2	40	2	1	1	NAMASUBA	NAMASUBA		4	2	1		1	4	1	10	4	3	10000	2	2		2	2	2				2					2	5.2	2	2				2		2		2
MLG243	18416	LHE	5	1	1	20	1	1	1	NATEETE	NATEETE	757498169	6	2	1		1	4	1	2	7	3	7000	2	2		1	2	2				2					2	6.2	2	2				2		2		2
MLG244	33696	NAC	5	1	1	19	2	1	9	KIKAJJO	NSANJJI	704415741	9	2	1		1	4	1	2	2	4		2	2		2	2	2				2					2	5.9	2	2				2		2		2
MLG245	33686	KAA	5	1	2	23	2	1	1	MULAGO	MULAGO NSOBA		1	1			2		1	2	10	5	15000	2	2		1	2	2				2					2	5.4	2	2				2		2		1
MLG246	49226	BAP	5	1	2	61	1	1	1	KAWEMPE	MBOGO	774192001	5	1			2		1	3	5	4	8000	2	2		2	2	2				2					2	6.2	2	2				2		2		1
MLG247	34086	NAJ	5	1	3	74	2	1	1	MUTUNDWE	MUTUNDWE	701965661	4	2	1		1	4	1	2	1	3		2	2		1	2	2				2					2		2	2				9	9	2		2
MLG248	49677	TIG	5	1	5	64	2	1	1	LUGALA	LUBYE	753457311	4	2	2		1	4	1	2	7	4	7000	2	2		1	2	2				2					2	6.2	2	2				2		2		1
MLG249	46006	BAF	5	1	1	26	1	1	1	NTINDA	NTINDA	757662483	7	2	1		1	4	1	4	7	4	15000	2	2		1	2	2				2					2	5.6	2	2				2		2		3
MLG250	40877	AOS	5	1	2	29	2	1	1	MULAGO	MULAGO TRIANGLE	782126845	2	1			2		2		4	4	10000	2	2		1	2	2				2					1	7.6	2	2				2		2		1
MLG251	34876	MUB	5	1	1	25	2	1	1	MULAGO	MULAGO ZONE 11	705553371	1	1			2		1	2	8	6	10000	2	2		1	2	2				2					2		2	1	2014	1	4	2		2		1
MLG252	35016	AWA	5	1	2	26	2	1	1	SEETA	SEETA II	779606168	10	2	1		1	4	1	3	1	3		2	2		1	2	2				2					2	6.2	2	2				2		2		1
MLG253	16206	KYB	5	1	2	32	1	1	1	KALAMBI	KALAMBI .B		9	2	1		1	4	1	2	1	2		2	2		2	2	2				2					2	5.6	2	2				2		2		1
MLG254	41166	LHE	5	1	2	42	1	1	1	KABOWA	KABOWA	752617031	5	2	1		1	4	1	2	7	4	20000	2	2		1	2	2				2					2	6.7	2	2				2		2		1
MLG255	15846	NDJ	5	1	2	45	1	1	1	MULAGO	MULAGO KATALE	782701217	2	1			2		1	2	5	4	10000	2	2		1	2	2				1	2	5	4	10	2	6.8	2	1	2011	1	9	1	2	2		1
MLG256	16426	KAD	5	1	2	36	1	1	1	NAMULADA	NAMULADA	774714860	10	2	1		1	4	1	3	9	2	40000	2	2		1	2	2				1	2	6	4	10	2	6.2	2	2				2		2		1
MLG257	36186	NAS	5	1	2	27	2	1	1	MASAJJA	MASAJJA			2	1		1	4	1	3	2	3		2	2		1	2	2				2					2	7.2	2	2				2		2		2
MLG258	16136	SSB	5	1	1	24	1	1	1	NANSANA	KYEBANDO	755645071	5	2	1		1	4	1	2	10	4	6000	2	2		1	2	2				2					2	6.2	2	2				2		2		2
MLG259	16596	WAG	5	1	2	28	1	1	1	MUTAGGA	MUTAGGA	788308451	10	2	1		1	4	1	2	10	3	5000	2	2		1	2	2				2					2	6.2	2	2				2		2		1
MLG260	5216	OKB	5	1	2	26	1	1	1	MUTUNDA .B	KAKWOKWO	771322889	160	2	1		1	1	1	2	10	5	10000	2	2		2	2	2				1	2	5	2	6	2	6.4	2	2				2		2		1
MLG261	27316	NAS	5	1	1	22	2	1	1	NAKABOGA	MUSILE	705047471	12	2	1		1	4	2		4	4	7000	2	2		2	2	2				2					2	5.4	2	2				2		2		1
MLG262	37936	ZAA	5	1	3	28	2	1	1	MENGO	MENGO	786335353	5	2	1		1	4	1	2	7	4		2	2		2	2	2				2					2	4.6	2	2				2		2		2
MLG263	16316	SER	5	1	2	26	1	1	1	NATEETE	LUBAGA	753264745	9	2	1		1	4	1	2	7	4	10000	2	2		2	2	2				2					2	6.7	2	2				2		2		1
MLG264	17436	MUE	5	1	2	60	1	1	1	GEMBA	BUKANGE	752461170	8	2	1		1	4	1	2	9	3	10000	2	2		2	2	2				2					2	6.2	2	2				2		2		1
MLG265	17476	MAB	5	1	1	23	1	1	1	NAJJANANKUMBI	NAJJANANKUMBI II	703647745	8	2	1		1	4	1	2	10	4	15000	2	2		2	2	2				2					2	5.4	2	2				2		2		2
MLG266	39061	NAS	5	1	5	49	2	1	1	NANSANA	NABWERU	706120425	8	2	1		1	4	1	3	1	2		2	2		2	2	2	2			2					2	5.2	2	2				2		2		1
MLG267	17586	SSH	5	1	2	35	1	1	1	NTAWA	NTAWA		14	2	1		1	1	1	2	7	2	10000	2	2		2	2	2				2					2	6.2	2	2				2		2		1
MLG268	17016	NIL	5	1	3	51	1	2	1	NSOOKWA	NSALA		18	2	1		1	1	1	2	9	2	1000	2	2		2	2	1	2	10	5	1	2	10	4	9	2	7.2	2	2				2		2		2
MLG269	18176	SEP	5	1	2	70	1	1	1	MAKINDYE	LUWAFA	782805499	8	2	1		1	4	1	3	1	3		2	2		2	2	2				1	2	20	4	5	2	6.2	2	2				2		2		1
MLG270	40216	NAS	5	1	3	36	2	1	1	KATALE	KIKAJJI	779879002	10	2	1		1	4	1	2	4	2	5000	2	2		1	2	2				2					2	6.4	2	2				2		2		1
MLG271	19366	MUB	5	1	2	38	1	1	1	KAWEMPE	KAWEMPE TULA	776780362	4	1			2		1	2	10	3	5000	2	2		1	2	2				2					2	4.6	2	2				2		2		1
MLG272	49666	NAH	5	1	1	20	2	1	1	WANDEGEYA	KATANGA	756605530	2	1			2		1	2	10	4		2	2		1	2	2				2					2	6.2	2	2				2		2		1
MLG273	44989	NAF	5	1	2	24	2	1	1	GOMA	GOMA B	757897749	17	2	1		1	4	1	4	3	3	3000	1	1	1	1	2	2				2					2	5.6	2	2				2		2		2
MLG274	14092	NAD	5	1	2	48	2	1	1	NANSANA	NABWERU	701279616	7	2	1		1	4	1	2	4	4	5000	2	1	1	1	2	2				2					2	7.2	2	2				2		2		1
MLG275	15069	NAS	5	1	3	66	2	1	1	KAMWOKYE	KIFUMBILA	784396870	5	2	1		1	4	1	2	1	3		1	1	2	1	2	2				1	2	15	1	4	2	7.5	2	2				2		2		1
MLG276	98446	FHE	5	1	2	36	2	1	1	NAGURU	NAGURU	782326293	10	2	1		1	4	1	3	7	4	10000	2	2		2	2	2				1	2	5	4	9	2	5.4	2	2				2		1	1	1
MLG277	49226	SAA	5	1	3	57	1	1	1	NTINDA	NTINDA CENTRAL	712410560	10	2	1		1	4	1	2	7	4	20000	2	2		1	2	2				2					2	6.4	2	2				2		2		1
MLG278	49916	NAA	5	1	3	36	2	1	1	MULAGO	MULAGO TRIANGLE	771898824	2	1			2		1	2	4	4	3000	1	1	1	1	2	2				2					2	4.9	2	2				1	1	2		1
MLG279	46678	BOV	5	1	1	26	1	1	1	NANSANA	NANSANA ZONE 1	757596454	7	2	1		1	4	1	2	5	3	7000	2	2		1	2	2				2					2	5.6	2	2				2		2		3
MLG280	40068	SER	5	1	1	24	1	2	1	BULANGE	ZONE II	701026687	10	2	1		1	2	1	2	1	4		2	2		1	2	2				2					2	5.7	2	2				2		2		3
MLG281	4667	TIP	5	1	3	64	1	1	1	KAWEMPE	MBOGO		4	1			2		1	2	1	2		1	1	2	1	1	1	2	20	2	1	2	20	4	7	2	6.9	2	2				2		2		1
MLG282	9972	NAI	5	1	3	38	2	1	1	NANSANA	NANSANA B	774045761	5	2	1		1	4	1	2	2	3		2	2		1	2	2				2					2	6.3	2	2				2		2		1
MLG283	9681	BAJ	5	1	2	35	1	1	1	KAZO	KAZO	704022829		2	1		1	2	2		5	4	10000	2	2		1	2	2				2					2	7.2	1	2				2		2		1
MLG284	9466	KAJ	5	1	2	38	1	1	1	KALERWE	KALERWE	7823041	3	2	2		1	2	1	2	7	4	25000	1	1	1	1	2	2				2					2	6.2	2	2				2		2		1
MLG285	4672	BUT	5	1	3	54	1	1	1	KAWEMPE	MBOGO	774086282	5	1			2		1	2	7	4	15000	2	2		1	2	2				2					2		2	2				2		2		1
MLG286	44416	ZAS	5	1	1	24	2	1	1	LUGAALA	LUBYE	751496952	5	2	1		1	4	1		10	4	10000	2	2		1	2	2				2					2	5.2	2	2				2		2		1
MLG287	45056	KIE	5	1	2	39	2	1	1	NSOOBA	MULAGO 111	777738588	1	1			2		1	2	10	4	10000	2	2		2	2	2				2					2		2	2				2		2		1
MLG288	49966	NAR	5	1	2	32	2	2	1	KISOGA	KISOGA	759275824	15	2	1		1	1	1	2	4	4	7000	2	2		2	2	2				2					2		2	2				2		2		1
MLG289	20546	SEP	5	1	1	23	1	1	1	BOMBO	LUWERO	779792166	12	2	1		1	4	1	2	8	6		2	2		2	2	2				2					2	6.2	2	2				2		2		1
MLG290	20886	BAM	5	1	2	30	1	1	1	NAKULABYE	NAKULABYE	753378447	6	2	1		1	2	1		4	3	15000	2	2		2	2	2				2					2	5.2	2	2				2		2		1
MLG291	20736	KAS	5	1	2	35	1	1	1	KATANGA	KAWEMPE	774694110	2	1			2		1		7	3	10000	2	2		1	2	2				2					2	5.6	2	2				1	2	2		1
MLG292	45686	NAM	5	1	2	30	2	1	1	NABWERU	NABWERU	775896556		1			2		1	7	2	4		2	2		1	2	2				2					2	6.2	2	2				2		2		2
MLG293	46776	NAH	5	1	2	46	2	1	1	BWAISE	BWAISE III	773141948	2	1			2		1		2	2		2	2		2	2	2				2					2	6.2	2	2				1	3	2		1
MLG294	46596	NAS	5	1	2	30	2	2	1	MENDA	BULANDO 11	778132186	10	2	1		1	1	1	2	2	1		2	2		2	2	2				1	2	2	2	4	2	6.2	2	2				2		2		1
MLG295	46506	MUE	5	1	2	53	2	1	1	MAYA	NSANJJI	701380630	5	2	1		1	4	1	2	7	3	7000	2	2		2	2	2				1	2	1	2	4	2	6.2	2	2				9	9	2		2
MLG296	20776	YEI	5	1	1	20	1	1	1	BWAISE	BWAISE	751936084	6	1			2		1	2	7	4	6000	2	2		2	2	2				2					2	7.2	2	2				2		2		2
MLG297	74116	BIB	5	1	2	53	1	1	1	NAMULONGE	BUKISA	753589661	10	2	1		1	4	1	2	7	4	10000	2	2		1	2	2				1	2	10	1	5	2	5.6	2	2				2		2		1
MLG298	47216	NAR	5	1	3	43	2	1	1	KALERWE	BWAISE		5	1			2		1	2	10	4	5000	2	2		2	2	2				2					2	5.7	2	2				2		2		2
MLG299	47636	WAF	5	1	3	70	2	1	1	MENGO	BUKILI MENGO	784155394	4	2	1		1	4	1	2	1	2		2	2		1	2	2				2					2	6.5	2	2				2		2		1
MLG300	48046	TWN	5	1	2	59	2	2	9	MUBANDA	MUGOLI		40	2	1		1	1	1	2	1	2		2	2		2	2	2				2					2	6.2	2	2				9	9	2		1
MLG301	21486	RAH	5	1	1	19	1	1	1	KASANGA	KASANGA	705095200	7	2	1		1	4	1	2	1	4		2	2		1	2	2				2					2	5.5	2	2				2		2		1
MLG302	22026	KAT	5	1	2	52	1	1	1	BUSANJI	BUSANJI	775499980	16	2	1		1	1	1	3	10	3	10000	2	2		1	2	2				2					2	6.4	2	2				2		2		1
MLG303	46726	OBT	5	1	2	35	1	1	1	MAWANDA	MAWANDA	771811761	2	1			1	1	1	2	5	4	20000	2	2		1	2	2				2					2	4.7	2	2				2		2		1
MLG304	49966	MAA	5	1	2	35	1	1	1	NAMIREMBE	NAMIREMBE.C	782659575	4	2	1		1	4	1	1	4	4	5000	1	1	1	1	2	2				1	2	4	3	5	2	5.9	2	2				2		2		2
MLG305	47776	KAC	5	1	3	33	1	1	1	NABWERU	NABWERU	776329788	5	1			2		1	2	7	5	7000	2	2		1	2	2				2					2	5.5	2	2				2		2		2
MLG306	48666	ARF	5	1	2	30	1	1	1	LUBAGA	LUBAGA SOUTH	782649575	7	2	1		1	4	1	2	7	4	20000	1	1	2	1	2	2				2					2	4.5	2	2				2		2		1
MLG307	49676	KIE	5	1	2	45	1	1	1	KAWEMPE	KAWEMPE TULA	704063136	8	2	1		1	4	1	2	4	4	20000	2	2		1	2	2				1	2	4	1	5	2	6.2	2	2				2		2		1
MLG308	49876	NAA	5	1	2	32	2	1	1	KYEBANDO	NSOOBA	702191133	5	1			2		1	2	4	2	4000	2	2		1	2	2				2					2	5.2	2	2				2		2		1
MLG309	49986	KAJ	5	1	3	40	2	1	1	KAWAALA	LUBAGA	774962926	4	2	1		1	4	1	2	7	4	20000	2	2		1	2	2				1	9	7	3	7	2		2	2				2		2		1
MLG310	23006	KIJ	5	1	2	25	1	1	1	KAMWOKYE	KYEBANDO	755341599	4	1			2		1	2	5	4	10000	2	2		1	2	2				1	9	2	3	5	2	5.9	2	2				2		2		1
MLG311	23136	NYT	5	1	2	25	1	2	1	NAMAGOMA	NAMAGOMA			2	1		1	4	1	2	10	3	7000	2	2		1	2	2				2					2	5.6	2	2				2		2		2
MLG312	51716	NAD	5	1	2	42	2	1	1	NAJJANANKUMBI	NAJJANANKUMBI	782752609	8	2	1		1	4	1	2	2	3		2	2		1	2	2				2					2		2	2				2		2		2
MLG313	23606	LUM	5	1	2	24	1	1	1	KAZO	KAZO CENTRAL	754759012	4	1			2		1	2	10	2	10000	2	2		2	2	2				2					2	5.4	2	2				2		2		1
MLG314	53106	NAJ	5	1	1	20	2	1	1	KAWANDA	KAWANDA	706814749	8	2	1		1	4	1	2	10	4		2	2		1	2	2				2					2	6.2	2	2				2		2		1
MLG315	55116	NAM	5	1	2	24	2	2	1	NAMAYUMBA	LUGOZI	775968268	10	2	1		1	1	1	2	1	4		2	2		1	2	2				2					2	6.2	2	2				1	9	1	9	1
MLG316	23636	MUA	5	1	1	26	1	1	1	KAJASI	KATENDA	706113547	7	2	1		1	4	1		10	5	10000	2	2		1	2	2				2					2	7.2	2	2				2		1	3	1
MLG317	24016	APP	5	1	2	26	1	1	1	KATANGA	WANDEGEYA	784626426	2	1			2		1	2	8	4	7000	2	2		1	2	2				1	2	3	2	4	2	5.6	2	1	2015	1	2	2		2	9	1
MLG318	53526	NAM	5	1	2	30	2	1	1	NSOOBA	UPPER NSOBA	782951116	2	1			2		1	5	1	3		2	2		2	2	2				2					1	6.2	2	2				2		2		2
MLG319	23996	KIA	5	1	2	30	1	1	1	KASINGA	KYADONDO		10	2	1		1	4	1	2	4	1	7000	2	2		1	2	2				2					2	5.2	2	1	2015	1	4	1	2	1	3	1
MLG320	52956	NAD	5	1	3	35	2	1	1	KAWEMPE	KANO ZONE	785696543	4	1			2		1	3	7	4	10000	2	2		1	2	2				2					2	6.2	2	1	2009	1	4	1	2	1	3	1
MLG321	23496	SSP	5	1	2	27	1	1	1	KYEBANDO	KYEBANDO		4	1			2		1	4	4	4	5000	2	2		1	2	2				2					2	5.6	2	2				2		2		1
MLG322	42896	NAC	5	1	1	21	2	1	1	GABA	GABA CENTRAL	773033540	11	2	1		1	4	1	2	1	4		2	2		1	2	2				2					2	4.7	2	2				2		2		1
MLG323	28216	SEB	5	1	1	19	1	1	1	KAZO	KAZO ANGOLA	773310623	4	2	1		1	4	1	4	7	4	20000	1	1	2	1	2	2				2					2	6.2	2	2				2		2		2
MLG324	49976	OBC	5	1	1	23	1	1	1	NAMUWONGO	NAMUWONGO.B	782421395	5	2	1		1	4	1		7	3	10000	1	1	1	1	2	2				1	2	3	1	4	2	5.4	2	2				2		2		2
MLG325	56776	NAM	5	1	2	28	2	1	1	WANDEGEYA	KATANGA		2	1			2		1	2	7	3	4000	1	1	2	1	2	2				2					2	5.4	2	2				2		2		1
MLG330	24846	ZIG	5	1	2	48	1	1	1	KAMWOKYA	MULAGO	782821083	3	1			2		1	2	7	4	10000	2	2		2	2	2				1	2	4	2	4	2	6.2	2	2				2		2		2
MLG331	45816	NAM	5	1	2	74	2	1	1	NANSANA	NANSANA	753639929	4	2	1		1	4	1	2	1	2		2	2		2	2	2				2					2	6.2	2	2				2		2		1
MLG332	26636	MAB	5	1	2	32	1	1	1	SALAAMA ROAD	SALAAMA	758313198	4	2	1		1	4	1	2	7	3	5000	2	2		2	2	2				1	2	5	2	6	2	5.2	2	2				2		2		3
MLG333	27136	BIG	5	1	2	49	1	1	1	OLD KAMPALA	KAMPALA CENTRAL	779780409	5	2	1		1	4	1	2	9	3	4000	2	2		1	2	2				2					2	5.6	2	2				2		2		1
MLG334	27086	OKC	5	1	2	61	1	1	1	MAKINDYE	MAKINDYE DIVISION	752648374	5	2	1		1	2	1	2	8	4	20000	2	2		2	2	2				1	1	10	2	6	2	2.9	2	2				2		1	1	1
MLG335	58866	ZAR	5	1	2	33	2	1	1	NABWERU	NABWERU SOUTH	774762197	5	2	1		1	2	1	6	1	4		2	2		1	2	2				2					2	5.6	2	2				2		2		2
MLG336	39816	BIJ	5	1	3	40	2	1	1	NAKULABYE	NAKULABYE	772142940	6	1			2		1	6	1	3		2	1	2	1	2	2				2					2	5.7	2	2				2		2		1
MLG337	61246	KIM	5	1	3	64	2	2	1	KITEZI	KITEZI	775968268	10	2	1		9	4	1	2	7	3	15000	1	1	3	1	2	2				2					2		2	2				2		2		1
MLG338	10186	NAS	5	1	2	33	2	1	1	KAWEMPE	KAWEMPE TULA	756725865	5	1			2		1	2	9	4	4000	2	2		1	2	2				2					2		2	2				2		2		1
MLG339	61136	NAZ	5	1	1	23	2	1	1	KAWEMPE	KAWEMPE MBOGO	751819769	5	1			2		1	2	7	6	20000	2	2		2	2	2				2					2		2	2				2		2		1
MLG340	28076	KAA	5	1	2	38	1	1	1	KASUBI	LUBAGA	772514310	5	2	1		1	4	1	2	7	3	20000	2	2		2	2	2				2					2	6.2	2	2				2		2		1
MLG341	17966	SEG	5	1	2	35	1	2	1	KIWAKA	WAKISO	703991548	8	2	1		1	4	1	3	9	3	3000	2	2		1	2	2				2					2	5.6	2	2				2		2		1
MLG342	28746	MUM	5	1	1	46	1	1	1	BUKOMERO	BUKOMERO	754461785	14	2	1		1	4	1	2	9	4	2000	2	2		1	2	2				2					2	6.2	2	2				2		2		9
MLG343	29426	KAD	5	1	2	45	1	1	1	KYEBANDO	KYEBANDO NSOBA	782800540	4	2	1		1	2	1	2	1	2		2	2		1	2	1	2	10	2	1	1	10	4	10	2	6.2	2	1	2006			2		2		1
MLG344	64216	NAA	5	1	1	30	2	1	1	KITALE	KITALE .B	752203751	6	2	1		1	4	1	2	2	2		2	2		2	2	2				2					2	5.6	2	2				2		2		1
MLG345	29906	KAD	5	1	2	31	1	1	1	NDEJJE	NDEJJE	782127997	6	2	1		1	2	1	2	8	4	2500	2	2		2	2	2				1	2	5	4	6	2		2	2				2		2		1
MLG346	63916	NAP	5	1	3	35	2	1	1	KYEBANDO	KYEBANDO NSOBA		5	1			2		1	2	4	3	6000	2	2		1	2	2				1	2	4	3	10	2	7.2	2	2				2		2		1
MLG347	64766	BIA	5	1	3	30	2	1	1	KAWAALA	KASUBI	784120223	4	2	1		1	4	1	2	1	2	500	2	2		1	2	2				1	2	1	2	4	2		2	1	2008	1	3	1	2	2		1
MLG348	46769	LEJ	5	1	1	25	1	1	1	NSAMBYA		754460586	6	2	1		1	2	1		5	4	20000	2	2		2	2	2				2					2		2	2				1	3	2		1
MLG349	49976	KAG	5	1	2	28	1	1	1	NAMUNGOONA	LUBYE	776153401	5	2	1		1	4	1	2	4	3	10000	2	2		2	2	2				1	2	4	2	6	2		2	2				2		2		1
MLG350	46789	BRR	5	1	2	38	1	1	1	WANDEGEYA	KAWEMPE	787103462	2	2	1		1	2	1	2	7	4	10000	2	1	1	1	2	2				2					2	4.9	2	2				2		2		2
MLG351	29646	KAA	5	1	1	22	1	1	1	NANSANA	GANDA	756047095	7	2	1		1	4	1	2	7	4	20000	2	2		1	2	2				2					2	6.2	2	2				2		2		1
MLG352	46708	NAG	5	1	2	31	2	1	1	MUTUNDWE	MUTUNDWE B	777877459	7	2	1		1	4	1	2	7	4	20000	2	1	1	1	2	2				2					2	7.2	2	2				2		2		1
MLG353	65776	TUR	5	1	2	27	2	1	1	KASANGATI	SAATA KASANGATI	788168481	8	2	1		1	4	1	2	7	3	10000	2	1	1	1	2	2				2					2	5.4	2	2				2		2		3
MLG354	65936	BYD	5	1	1	19	1	1	1	BUDAMA	BUDAMA	700201530	60	2	1		1	1	1	2	5	1	10000	2	2		1	2	2				9					1	6.2	2	2				2		2		3
MLG355	66176	MUA	5	1	2	41	2	1	1	KATANGA	WANDEGEYA	756448246	1	1			2		1	4	10	2	10000	2	2		2	2	2				2					2	5.9	2	2				2		2		3
MLG356	30057	THM	5	1	2	51	1	1	1	KAWEMPE	KAWEMPE MBOGO	704392462	5	1			2		1	2	7	3	20000	2	2		2	2	2				2					2		2	2				2		2		1
MLG357	31226	LUV	5	1	3	34	1	1	1	NAMUNGOONA	LUBYE	752956980	4	2	1		1	4	1	2	10	2	10000	2	2		1	2	2				2					2	4.9	2	2				2		2		1
MLG358	42249	NAA	5	1	2	36	2	1	1	MULAGO	MULAGO TRIANGLE	771898824	1	1			2		1	2	4	4	20000	2	1	1	1	2	2				2					2		2	2				2		2		1
MLG359	66526	NAW	5	1	2	40	2	1	1	NALUKOLONGO	NALUKOLONGO	772651779	7	2	2		2		2		1	2		2	2		1	2	2				2					2	6.1	2	2				2		2		1
MLG360	49786	NAP	5	1	3	35	2	1	1	NSOBA	KYEBANDO NSOBA		4	2	1		1	2	1	6	4	4	5000	2	2		1	2	2				2					2		2	2				2		2		3
MLG361	49988	KAJ	5	1	1	20	1	1	1	KAMWOKYA	KAMWOKYA	756777775	4	1			2		1	2	5	4	2000	2	1	1	1	2	2				2					2	6.7	2	2				2		2		1
MLG362	46678	GAJ	5	1	2	38	1	1	1	KALERWE	KALERWE	782307304	2	1			2		1	2	7	4	10000	2	2		1	2	2				2					2		2	2				2		2		2
MLG363	31436	BWJ	5	1	3	42	1	1	1	NABWERU	NABWERU SOUTH		5	1			2		1	2	7	4	6000	2	2		1	2	2				2					2	5.4	2	2				2		2		2
MLG364	31496	OBG	5	1	3	42	1	1	1	NSAMBYA	NSAMBYA	772528038		2	1		1	2	1	2	5	4	7000	2	2		1	2	2				2					2		2	2				2		2		1
MLG365	49988	NAM	5	1	2	55	2	1	1	GOMA	GOMA	700363602	14	2	1		1	4	1	4	7	3	70000	2	1	1	1	2	2				2					2	7.4	2	2				2		2		1
MLG366	46779	NAF	5	1	1	20	2	1	1	WANDEGEYA	KAWEMPE	756605563	2	1			2		1	2	7	4	40000	2	2		2	2	2				2					2		2	2				2		2		1
MLG367	32116	KAM	5	1	1	25	1	1	1	BULANGA	BULANGA .B			2	1		1	2	1	2	7	4	10000	2	1	1	1	2	2				2					2	6.2	2	2				2		2		1
MLG368	31706	NSJ	5	1	2	20	1	1	1	BASABALE	BASABALE	705889453	6	2	1		1	2	1	2	10	4	10000	2	2		1	2	2				2					2		2	2				2		2		1
MLG369	1215	NAD	5	1	3	75	2	1	1	MAKINDYE	MAKINDYE	786766743	6	2	1		1	4	1	2	1	2		2	1	2	1	2	2				2					2		2	2				2		2		1
MLG370	31698	ATA	5	1	2	34	1	1	1	KAWEMPE	LUGOBA	783446772	4	1			2		1	2	9	4	20000	2	2		1	2	2				1	2	2	4	7	2		2	2				2		2		1
MLG371	67616	MUA	5	1	2	43	2	1	1	KINAWATAKA	MBUYA	787709424	4	2	1		1	4	9	4	7	4	20000	2	2		1	2	2				2					2		2	1	1992	1	4	1	2	2		1
MLG374	32366	MFG	5	1	2	30	1	1	1	KAMWOKYA	MULAGO II	786655549	4	1			2		1	2	10	3	15000	2	2		1	2	2				2					2		2	2				2		2		1
MLG375	40998	NKS	5	1	3	43	1	1	1	NAJJANANKUMBI	NAJJANANKUMBI	751672032	7	2	1		1	4	1	2	1	3		2	2		1	2	1	2	20	2	1	2	20	2	10	2	5.2	2	2				2		2		1
MLG376	33346	NSH	5	1	1	28	1	1	1	KAWEMPE	KAWEMPE MBOGO	774623278	5	1			2		1	2	7	4	10000	2	2		1	2	2				2					2		2	2				2		2		1
MLG377	30052	KTH	5	1	2	48	2	1	1	KAWEMPE	KAWEMPE 1	782997016	7	1			2		1	2	1	4		2	2		1	2	2				2					2	10.2	2	2				2		2		1
MLG378	33896	NTH	5	1	1	30	1	1	1	MULAGO	NSOBA	700772958		1			2		1	2	7	4	5000	2	2		1	2	2				2					2		2	2				2		2		1
MLG379	71477	NAL	5	1	3	66	2	1	1	KYEBANDO	NSOBA		5	1			2		1	2	1	4		2	2		1	2	2				2					2	5.2	2	2				2		2		1
MLG380	21227	NAM	5	1	2	33	2	1	1	KASAASI	KASAASI ZONE 1	704509001	7	2	1		1	2	1	6	1	4		2	2		1	2	2				2					2	6.8	2	2				2		2		1
MLG381	65162	MPM	5	1	5	79	1	1	1	NSAJJI	SEBAGABA	701511520	16	2	1		1	4	1	2	7	6	10000	2	2		1	2	2				2					2	7.2	2	2				2		2		1
MLG382	72088	NAR	5	1	2	70	2	2	1	KINONI	BUMAGAYA	784863035	15	2	1		1	1	1	7	1	3		2	2		1	2	2				2					2	4.8	2	2				2		2		1
MLG383	34226	OKM	5	1	1	28	1	2	1	NAKIREBE	KIKONDO	755010058	25	2	1		1	1	1	4	7	3	2000	2	1	1	1	2	2				2					2	7.3	2	2				2		2		1
MLG384	72426	NAM	5	1	2	27	2	2	1	NAKIREBE	KIKONDO		25	2	1		1	4	1	3	7	4	10000	2	2		1	2	2				2					2	6.2	2	2				2		2		3
MLG385	34477	MIS	5	1	1	26	1	1	1	KYEBANDO	NSOBA	793187383	5	1			2		1	3	7	4	4000	2	2		1	2	2				2					2	6.2	2	2				2		2		1
MLG386	72972	SSG	5	1	2	45	2	1	9	KAWEMPE	KAWEMPE MBOGO	775195590	5	1			2		1	2	2	3		2	2		1	2	2				2					2	7.8	2	2				2		2		3
MLG387	34466	LUR	5	1	1	28	1	1	1	MULAGO	MULAGO 1		2	1			2		1	2	10	1	20000	2	2		1	2	2				2					2	8.4	2	2				2		2		2
MLG388	31626	KIA	5	1	2	32	1	1	1	KALERWE	KALERWE		3	1			2		1	2	4	3	20000	2	2		1	2	2				2					2	5.6	2	2				2		2		3
MLG389	26016	KAL	5	1	2	43	1	1	1	MULAGO	MULAGO 11	751353019	2	1			2		1	4	10	6	20000	2	2		1	2	2				1	2	5	2	5	2	7.9	2	2				2		2		1
MLG390	34746	SSI	5	1	2	38	1	1	1	LUBYE	LUBYE 1	77424174	10	2	1		1	4	1	3	1	3		2	2		1	2	2				2					2	6.2	2	2				2		2		1
MLG391	35206	ALH	5	1	2	39	1	1	1	KIREKA	KABOBI	756904904	7	2	1		1	2	1	2	5	4	10000	2	2		1	2	2				2					2	6.2	2	2				2		2		1
MLG392	74966	MUG	5	1	1	26	2	1	1	KAJJANSI	RUZA	774388421	7	2	1		1	4	1	5	7	4	10000	2	1	1	1	2	2				2					2	5.6	2	2				2		2		1
MLG393	30038	NAM	5	1	2	21	2	1	1	NAMULANDA	NAMULANDA 1	756571987	10	2	1		1	4	1	2	8	6	20000	2	2		1	2	2				2					2	4.9	2	2				2		2		1
MLG394	76886	ATM	5	1	2	43	2	1	1	KAWEMPE	KAWEMPE MBOGO	706294105	4	1			2		1	5	4	3	4000	2	2		1	2	2				2					2	4.6	2	2				2		2		1
MLG395	46216	NAP	5	1	2	30	2	2	1	MATUGGA	GOMBE	758114029	9	2	9		1	4	1	2	9	2	10000	2	2		1	2	2				2					2	7.5	2	2				2		2		2
MLG396	92626	MAY	5	1	2	29	1	1	1	MULAGO	MULAGO NSOBA	701292622	4	1			2		1	2	4	3	7000	2	2		1	2	1	2	6	2	2					2		2	2				2		2		1
MLG397	87720	MUI	5	1	2	30	1	1	1	KAWEMPE	KAWEMPE MBOGO	774292930	4	1			2		2		7	4	10000	2	1	1	1	2	2				2					2		2	2				2		2		3
MLG398	66788	SUA	5	1	3	78	1	2	1	GOMA	GOMA B	777912611	15	2	1		1	1	1	2	1	4		2	1	2	1	2	2				2					2		2	1	1998	1	4	2		2		1
MLG399	96621	NAZ	5	1	5	64	2	1	1	BUGEMBE	BUGEMBE CENTRAL		45	2	1		1	1	1	2	9	3	8000	2	1	1	1	2	2				2					1		2	2				2		2		1
MLG400	10020	MUB	5	1	2	40	1	1	1	NAKULABYE	NAKULABYE	702161429	3	1			2		1	2	8	6	20000	2	2		1	2	2				2					2		2	2				2		1	1	1
MLG401	2011	NAD	5	1	3	39	2	1	1	BWAISE	BWAISE.B	770119304	3	1			2		1		4	4		2	2		2	2	2				2					2		2	2				2		2		1
MLG402	77766	NAN	5	1	1	25	2	1	1	NAMASUBA	NAMASUBA.K	706488101	6	2	1		1	4	1	2	1	4		2	2		1	2	2				2					2	7.2	2	2				2		2		1
MLG403	78288	NAK	5	1	3	50	2	1	1	BULOBA	KALAMBI	782136114	8	2	1		1	4	1	2	9	4	10000	2	2		1	2	2				2					2	5.6	2	1	1992	1	4	2		2		1
MLG404	78187	NAF	5	1	2	45	2	1	9	KAWEMPE	KAZO	704988221	5	1			2		1	2	7	4	10000	2	2		1	2	2				2					2	4.2	2	2				2		2		3
MLG405	37416	WAG	5	1	3	33	1	1	9	MAMO ZONE	MAKINDYE	756093190	5	2	1		1	2	1	2	10	3	6000	2	1	1	1	2	2				2					2	4.2	2	2				2		2		1
MLG406	31346	WAS	5	1	1	20	1	1	1	KAMWOKYA	CENTRAL ZONE	758298973	5	2	1		1	2	1	6	10	4		2	2		2	2	2				2					2		2	1	2012	1	4	2		2		1
MLG407	49000	NAM	5	1	3	32	1	1	9	MULAGO	MULAGO NSOBA	772161920	2	1			2		1	2	4	3	20000	2	1	1	1	2	2				2					2	6.2	2	2				2		2		1
MLG408	79335	SIS	5	1	2	22	2	2	9	KIKOKIRA	KIKOKIRA ZONE	752935206	11	2	1		1	4	1	2	7	4	15000	2	2		1	2	2				2					2	6.2	2	2				2		2		1
MLG409	79756	NAF	5	1	1	18	2	2	1	KABONZI	MATUGGA	772550037	7	2	1		1	2	1	2	1	3		2	2		1	2	2				2					2	7.9	2	2				2		2		1
MLG410	38266	MBM	5	1	3	27	1	1	1	WANDEGEYA	KATANGA	757700842	2	1			2		1	6	10	4	10000	2	1	1	1	2	2				2					2		2	2				2		2		1
MLG411	80467	NAL	5	1	1	20	2	1	1	KYEBANDO	NSOBA	772852994	4	1			2		1	2	1	4		2	2		1	2	2				2					2	6.2	2	2				2		2		1
MLG412	38318	MUG	5	1	2	55	1	1	1	NANSANA	EAST ZONE	772415217	5	2	1		2		1	2	9	3	10000	2	2		1	2	2				2					2	5.9	2	2				2		2		1
MLG413	67497	LHH	5	1	2	30	1	1	1	MAKERERE	KIKONI	704652509	4	1			2		1	2	7	4	15000	2	2		1	2	2				2					2	6.2	2	2				2		2		1
MLG414	16885	KAR	5	1	3	42	1	1	1	KASANA	KASANA	750455953	25	2	1		1	1	1	2	7	6	20000	2	2		1	2	2				2					2	6.7	2	1	2014	1	9	2		2		1
MLG415	38622	GAI	5	1	2	31	1	1	1	KINAWATIKA	MBUYE	775326088	7	2	1		1	2	1	2	10	6	10000	2	2		1	2	2				2					2	5.5	2	2				2		2		1
MLG416	81544	NOR	5	1	1	20	2	1	1	BUKOTO	BUKOTO SOUTH	755717268	7	2	1		1	2	2		10	6		2	2		1	2	2				2					2	5.9	2	2				2		2		1
MLG417	38881	BAM	5	1	1	23	1	1	1	KYEBANDO	KYEBANDO NSOBA		4	1			2		1	2	10	3	7000	2	2		1	2	1	2	3	3	1	2	3	1	4	2	6.2	2	2				2		2		1
MLG418	38882	SSB	5	1	2	32	1	1	1	KANABA	NDEJJE	703502599		2	1		1	4	1	2	7	4	10000	2	2		2	2	2				2					2	5.6	2	2				2		2		1
MLG419	49908	SEA	5	1	2	25	1	1	1	NANSANA	KABOBI	700641249	4	2	1		1	4	1	2	7	4	20000	2	2		1	2	2				2					2	6.2	2	2				2		2		1
MLG420	261	KAR	5	1	2	30	2	1	1	NAMUNGOONA	LUBYE	774474102	5	2	1		1	4	1	3	4	3	6000	2	1	1	2	2	2				2					2	5.2	2	2				2		2		1
MLG421	40026	TWF	5	1	3	29	1	1	1	KAWEMPE	KAWEMPE MBOGO	701411002	5	1			2		1	2	5	4	20000	2	1	1	1	2	2				2					2	4.9	2	2				2		2		1
MLG422	41987	NAD	5	1	3	49	2	1	1	NAMUNGOONA	LUBYE	700400999	4	2	1		1	4	1	2	7	4	15000	2	2		2	2	2				2					2	6.4	2	2				2		2		1
MLG423	81067	LUV	5	1	2	60	1	1	1	NANSANA	NANSANA. B	778778111	5	2	1		1	4	1	2	9	2	10000	2	1	1	1	2	2				2					2	6.8	1	2				2		2		1
MLG424	1102	WAI	5	1	5	74	1	1	1	NANSANA	NANSANA ZONE B	772192021	5	2	1		1	4	1	2	9	4	10000	2	2		2	2	2				2					2	6.2	2	2				2		2		1
MLG425	83506	TWA	5	1	2	53	2	1	9	KYEGEGWA	KATOOKA	700192902	150	2	1		1	1	1	2	9	2	2000	2	2		1	2	2				2					2	4.9	2	2				2		2		3
MLG426	83596	NAP	5	1	3	50	2	1	1	LUGOBA	LUGOBA ZONE		4	2	1		1	2	1	2	7	3	6000	2	2		1	2	2				2					2	5.4	2	2				2		2		1
MLG427	84376	KOM	5	1	1	22	2	1	1	MAKERERE	KIKONI	752003945	4	2	1		1	2	1	4	1	4		2	2		1	2	2				2					2	6.2	2	2				2		2		1
MLG428	49962	NAM	5	1	3	44	2	1	1	NAMASUBA	NAMASUBA	772944506	7	2	1		1	2	1	2	7	4	10000	2	2		1	2	2				2					2	6.7	2	2				2		2		1
MLG429	49667	NAM	5	1	2	32	2	1	1	NAMUNGOONA	LUBYE	770192124	5	2	1		1	4	1	2	7	4	10000	2	2		1	2	2				2					2	7.2	2	2				2		2		1
MLG430	967	NAC	5	1	1	20	2	1	1	KAWEMPE	MBOGO	772192162	5	1			2		1	2	4	4	10000	2	2		1	2	2				2					2	6.2	2	2				2		2		1
MLG431	49900	NAR	5	1	2	23	2	1	1	KAWEMPE	TULA	701199884	4	1			2		1		4	3	5000	2	2		1	2	2				2					2	5.8	2	2				2		2		1
MLG432	86422	ASJ	5	1	2	36	2	1	1	KAWEMPE	TULA	774561121	5	1			2		1	2	7	3	10000	2	2		1	2	2				2					2	5.4	2	2				2		2		1
MLG433	36872	EPG	5	1	2	50	2	1	1	NSAMBYE	NSAMBYE	772676902	7	2	1		1	4	1	4	8	6	30000	2	2		1	2	2				1	2	20	2		2	6.2	1	2				2		2		1
MLG434	40862	KIA	5	1	2	30	1	1	1	BWAISE	BWAISE	754251571	4	2	1		1	4	1	2	1	4		2	2		1	2	2				2					2	5.6	2	2				2		2		1
MLG435	80119	NAF	5	1	2	36	2	1	1	KYEBANDO	NSOBA	778229416	4	1			2		1		7	3		2	2		1	2	2				2					2	7.2	2	2				2		2		3
MLG436	85032	NAS	5	1	2	48	2	1	1	KYEBANDO	NSOBA	782478843	4	1			2		1	2	7	4	10000	2	2		1	2	2				2					2	6.2	2	2				2		2		3
MLG437	28972	NAA	5	1	1	20	2	1	1	KALERWE	KALERWE	757867553	3	1			2		2		10	4		2	2		1	2	2				2					2	4.5	2	2				2		2		3
MLG438	41266	MUJ	5	1	2	38	1	2	1	RUSIKIZI	KAYEBE	777999241	50	2	1		1	1	1	7	9	2	5000	2	1	1	1	2	2				2					2	6.2	2	2				2		2		2
MLG439	41932	WAA	5	1	2	25	1	1	1	LUSAZA	LUBAGA	702701109	4	2	1		1	4	1		7	4	10000	2	2		1	2	2				2					2	6.2	2	2				2		2		1
MLG440	90126	KYG	5	1	1	24	1	1	1	NAMUNGOONA	LUBYE	700495262	6	2	1		1	4	1	1	10	4	20000	2	2		1	2	2				2					2	6.4	2	2				2		2		1
MLG441	90220	AMS	5	1	3	30	2	1	1	LUBYE	LUBYE	702290062		2	1		1	4	1	2	7	4	10000	2	1	1	1	2	2				2					2	5.9	2	2				2		2		2
MLG442	41636	ZZP	5	1	1	23	1	1	1	KAGOMA	KAGOMA	704540941	4	1			2		1	1	8	6	20000	1	2		1	2	2				2					2	6.2	2	2				2		2		3
MLG443	41977	KIJ	5	1	2	26	1	1	1	BULANGA	NAKABUGO	756903323	10	2	2		1	4	1	1	10	5	20000	2	1	1	1	2	2				2					2	6.2	2	2				2		2		3
MLG444	21230	MAK	5	1	3	32	1	1	1	KAMWOKYA	CHURCH AREA	700377080	4	2	2		1	2	1	1	10	4	7000	2	2		1	2	2				2					2	6.2	2	2				2		2		1
MLG445	22679	NAR	5	1	1	18	2	1	1	MULAGO	NSOBA	758221756	2	1			2		1	1	1	4		2	2		1	2	2				2					2	6.2	2	2				2		2		3
MLG446	41836	BOH	5	1	1	22	1	1	1	KIBARA. B	MUSIJJI	788458313	6	2	1		1	4	1	2	5	3	7000	2	2		1	2	2				1	2	2	1	4	2	5.9	2	2				2		2		1
MLG447	91077	NAJ	5	1	3	65	2	1	1	KAWEMPE	TULA		4	1			2		1	2	9	2	5000	2	1	1	1	2	2				2					2	6.2	2	1	2010	1	4	2		2		1
MLG448	91000	KYC	5	1	2	28	2	1	1	WANDEGEYA	WANDEGEYA	775727270	2	1			2		1	2	7	4	10000	2	1	1	1	2	2				2					2	6.2	2	1	2014	1	4	2		2		1
MLG451	42366	MUA	5	1	3	27	2	1	1	MULAGO	MULAGO	77514158		1			2		1	3	7	4	15000	2	1	1	1	2	2				2					2	6.2	2	2				2		2		1
MLG452	60800		5	1	3	40	1	1	1	NAMIREMBE	LUBAGA	705613922	5	2	1		1	4	1	2	5	4	20000	2	2		1	2	2				2					2	6.2	2	2				2		2		1
MLG453	80992	KAR	5	1	1	26	1	1	1	BULANGE	BULANGE. B	778743093	9	2	1		2		1	2	3	3	10000	2	2		1	2	2				2					2	5.9	2	2				2		2		1
MLG454	991	MUK	5	1	4	49	1	1	1	NSAMBYE	NSAMBYE	787103462	6	2	1		1	2	1	1	9	3	15000	2	1	2	1	2	2				2					2	7.2	2	2				2		2		1
MLG455	49698	KYJ	5	1	3	50	1	1	1	KAWEMPE	MBOGA	775264762	4	1			2		1	2	5	4	5000	2	2		2	2	2				2					2	6.2	1	2				2		2		1
MLG456	90422	NAL	5	1	5	62	2	1	1	NAMUNGOONA	LUBYE	701192699	4	2	1		1	4	1	6	1	2		2	1	2	1	2	2				1	2	20	1	5	2	6.4	2	2				2		2		1
MLG457	3031	FLF	5	1	5	70	2	1	1	BUKASA	OLD KAMPALA		4	2	1		1	4	1	2	7	4	7000	2	2		1	2	2				2					2	7.2	2	2				2		2		1
MLG458	93096	NAH	5	1	3	37	2	1	1	NAJJJANANKUMBI	SSABAGABO	785586484	7	2	2		1	2	1	2	4	4	6000	2	2		1	2	2				2					2	4.9	2	2				2		2		1
MLG459	92722	KEG	5	1	2	27	2	1	1	KALERWE	KALERWE	7033822965	4	1			2		1	3	4	3	10000	2	2		1	2	2				2					2	6.2	2	2				2		2		1
MLG460	92066	NDJ	5	1	2	55	2	1	1	KALERWE	KALERWE	754786668	1	1			2		1	2	4	3	20000	2	2		1	2	2				2					2	6.2	2	2				2		2		1
MLG461	29082	JOM	5	1	2	40	1	1	1	NSAMBYA	MAKINDYE	775367903	7	2	1		1	4	1	2	4	3	10000	1	1	1	1	2	2				2					2	5.1	2	2				2		2		3
MLG462	10626	NAM	5	1	2	28	2	1	1	NANSANA	NANSANA		4	2	1		1	4	1	2	7	4	10000	2	2		1	2	2				2					2	5.6	2	2				2		2		2
MLG463	41393	463	5	1	2	32	1	1	1	NANSANA	NANSANA	70204091		2	1		1	4	2		7	2	20000	2	2		2	2	2				2					2	4.7	2	2				2		2		3
MLG464	44926	NIE	5	1	1	25	1	1	1	KAWEMPE	MBOGA	774290995	5	1			2		1	2	7	3	10000	2	2		2	2	2				2					2	5.1	2	2				2		2		2
MLG465	91552	KAC	5	1	2	36	2	1	1	NAMUGONGO	KIREKA	773481279	8	2	1		1	2	1	2	2	3		2	2		2	2	2				2					2	5.6	2	2				2		2		2
MLG466	44206	SAS	5	1	2	60	1	1	1	BWAISE	BANDA ZONE		4	1			2		1	2	7	3	7000	2	2		2	2	2				2					2	6.2	2	2				2		2		1
MLG467	44016	SSJ	5	1	2	45	1	1	1	NATEETE	NATEETE	751159839	7	2	2		1	4	1	4	10	3	10000	2	2		2	2	2				2					2	6.2	2	2				2		2		1
MLG468	49085	KAP	5	1	2	70	1	1	1	MAKERERE	KAVULE	752386482	5	2	2		1	2	1	4	7	5	10000	2	2		1	2	2				2					2	4.9	2	2				2		2		1
MLG469	90620	EKV	5	1	9	47	1	1	1	KASANGA	GABA	756745599	10	2	1		1	4	1	4	9	3	3000	2	2		1	2	2				2					2	6.2	2	2				2		2		1
MLG470	45706	MAN	5	1	1	22	1	1	1	NAKULABYE	LUBAGA	754544884	4	2	1		1	4	1	4	10	4		2	2		1	2	2				2					2	5.4	2	2				2		2		1
MLG471	96312	LUJ	5	1	1	24	2	1	1	MUKONO	MUKONO	752349398	15	2	1		1	1	1	5	1	3		2	2		1	2	2				2					2	6.2	2	2				2		2		2
MLG472	45116	AHD	5	1	2	32	1	1	1	KAWEMPE	MAGANJO B	784331714	14	1			2		1	4	9	3	10000	2	2		1	2	2				2					2	6.7	2	2				2		2		1
MLG473	48502	KIJ	5	1	2	46	1	1	1	NAMUNGOONA	LUBYE	701333257	5	2	1		1	4	1	4	9	3	8000	2	1	1	1	2	2				1	2	7	4	8	2	6.4	2	2				2		2		1
MLG474	98546	TUE	5	1	4	60	2	1	1	NDEJJE	NDEJJE	773404406	5	2	1		1	2	1	6	1	2		2	2		1	2	2				2					2	6.6	2	2				2		2		1
MLG475	99000	NAB	5	1	1	30	2	1	1	MULAGO	NSOBA		2	1			2		1	5	4	3	5000	2	2		1	2	2				2					2	4.2	2	2				2		2		1
MLG476	20980	KAG	5	1	2	40	1	1	1	KASANGATI GAYAZA	WAKISO	772821191	9	2	1		1	4	1	4	9	4		2	1	2	1	2	2				1	2	8	2	4	2	6.2	1	2				2		2		1
MLG477	98112	MEI	5	1	3	38	2	1	1	NAMUNGOONA	LUBYE	772655110	4	2	1		1	9	1	6	1	2		2	2		1	2	2				2					2	5.7	2	2				2		2		2
MLG478	8809	ONB	5	1	1	23	2	1	1	NATEETE	NATEETE	783323395	6	2	2		2		1	5	10	4		2	1	1	1	2	2				2					2	6.2	2	2				2		2		1
MLG479	10028	KEA	5	1	2	32	2	1	1	MULAGO	NSOBA	772041920	4	1			2		1	5	1	2		2	1	1	1	2	2				2					2	6.2	2	2				2		2		2
MLG480	10012	NAM	5	1	2	42	2	1	1	KAWEMPE	MBOGO	754414972		1			2		1	4	1	2		2	2		1	2	2				2					2	6.2	2	2				2		2		2
MLG481	11803	AKL	5	1	2	30	2	1	1	KYEBANDO	KYEBANDO	782238702	4	1			2		1	4	9	4	6000	1	1	1	1	2	2				2					2	6.2	2	2				2		2		1
MLG482	10217	TAZ	5	1	2	47	2	1	1	KABOWA	KABOWA	712401773	6	2	1		1	4	1	6	9	3	7000	2	1	1	1	2	2				2					2	6.2	2	2				2		2		1
MLG483	48311	KIJ	5	1	2	60	1	1	1	SEETA	SEETA	756707276	15	2	1		1	1	1	4	10	4	20000	2	1	2	1	2	2	2	10	2	2					2	7.6	2	2				2		2		1
MLG484	48466	KAS	5	1	2	32	1	1	1	MUSAJJA	MUSAJJA	701026241	10	2	1		1	4	1	4	4	2	4000	2	2		1	2	2				2					2	6.4	2	2				2		2		1
MLG485	40922	KAA	5	1	2	25	2	1	1	WANDEGEYA	WANDEGEYA		2	1			2		1	6	7	3	20000	2	2		1	2	2				2					2	6.2	2	2				2		2		1
MLG486	48322	KAS	5	1	2	45	1	2	1	NAKAWUKA	SASI	753808815	10	2	1		1	1	1	4	9	3	4000	2	2		1	2	1	2	10	2	1	2	10	5	6	2	6.2	2	2				2		2		1
MLG487	10296	FAM	5	1	3	59	2	1	1	NAMASUBA	ZANA	788578394	10	2	1		1	2	1	6	7	3	6000	2	2		1	2	2				2					2	6.9	2	2				2		2		1
MLG488	48876	MUE	5	1	2	56	1	1	1	NAMUNGOONA	LUBYE	772461104	4	2	2		1	4	1	4	1	3		2	2		1	2	2				2					2	5.7	2	2				2		2		1
MLG489	66022	NAD	5	1	3	56	2	2	1	NABBI	LUWERO	78880785	60	2	1		1	1	1	6	9	3	2000	1	1	1	1	2	2				2					2	7.8	2	2				2		2		1
MLG490	49382	MUD	5	1	1	26	1	1	1	LUTEETE	GAYAZA	784751908	8	2	2		1	4	1	6	9	4	6000	2	2		1	2	2				2					2	6.2	2	2				2		2		1
MLG491	20990	NAJ	5	1	3	27	2	1	1	NAMUNGOONA	LUBYE	774241911	4	2	1		1	4	1	6	4	3	6000	2	1	1	2	2	2				2					2	6.4	2	2				2		2		2
MLG492	40906	NAD	5	1	2	29	2	1	1	MULAGO	NSOBA	779161714	2	1			2		1	6	4	3	5000	2	1	1	1	2	2				2					2	5.6	2	2				2		2		1
MLG493	9044	NAB	5	1	3	54	2	1	1	KAWEMPE	MBOGO	702641249	5	1			2		1	5	7	4	10000	2	1	2	1	2	2				2					2	6.4	2	2				2		2		1
MLG494	99106	LUA	5	1	3	49	1	1	1	NABWERU	NABWERU	701293064	4	1			2		1	4	5	4	20000	2	1	1	1	2	1	2	9	2	2					2	6.4	2	2				2		2		1
MLG495	9247	NAJ	5	1	3	50	2	1	1	NANSANA	NABWERU	702009022	5	2	1		1	4	1	5	3	3	4000	2	2		1	2	2				2					2	6.9	2	2				2		2		1
MLG496	40116	KAJ	5	1	2	37	1	1	1	MULAGO	NSOBA	787533133	2	1			2		1	4	4	3	7000	2	2		1	2	2				1	2	6	2	5	2	6.4	2	2				2		2		1
MLG497	90642	MUI	5	1	2	32	1	1	1	NAKULABYE	NAKULABYE	752828432	4	1			2		1		7	4	6000	2	1	1	1	2	2				2					2	7.4	2	2				2		2		1
MLG498	49616	MUF	5	1	1	30	1	1	1	KASANGE	GABA	758123712	4	2	1		1	4	1	4	10	2	10000	2	2		1	2	2				2					2	6.4	2	2				2		2		1
MLG499	50289	WAU	5	1	2	23	1	1	1	NATEETE	LUBAGA	753028876	6	2	1		1	4	1	4	10	4	20000	2	2		1	2	2				2					2	6.4	2	2				2		2		1
MLG500		NAM	5	1	2	28	2	1	1	BUSABALA	MAKINDYE	773553013	10						1	6	1	4		2	2		1	2	2				2					2	6.4	2	2				2		2		1
MLG501	9826	BAM	5	1	2	30	1	1	1	MULAGO	NSOBA	702192272	4	1			2		1	4	4	3	5000	2	2		1	2	2				2					2	5.6	2	2				2		2		1
MLG502	40266	ART	5	1	2	28	1	1	1	KIREKA	NAKAWA	701716954	6	2	1		1	4	1	4	9	4	4000	2	2		1	2	1	2	4	2	2					2	6.4	2	2				2		2		1
MLG503	40997	NAA	5	1	3	42	2	1	1	NAMUNGOONA	LUBYE	773392224	4	2	1		1	4	1	6	7	4	8000	2	1	1	1	2	2				2					2	6.8	2	2				2		2		1
MLG504	10704	KAC	5	1	2	24	2	1	2	NAKULABYE	NAKULABYE	781700479	6	2	2		1	1	1	4	10	4		2	1	1	1	2	2				2					2	6.4	2	2				2		2		1
MLG505	40223	NIM	5	1	2	39	2	1	1	NSOBA	MULAGO	775549393	4	1			1	9	1	6	4	3	4000	2	1	1	1	2	2				2					2	5.7	2	2				2		2		1
MLG506	9067	BAE	5	1	1	24	2	1	1	KALERWE	KALERWE	705242853	4	1			2		1	4	1	4		2	2		1	2	2				2					2	6.4	2	2				2		2		1
MLG507	51085	GAJ	5	1	3	40	1	1	1	BWAISE	BWAISE	752748286	4	1			2		1		1	3		1	2		1	2	2				1	1	10	4	6	2	6.4	2	2				2		2		1
MLG508	90299	NAS	5	1	3	54	2	1	1	NAMUNGOONA	LUBYE		4	2	9		1	9	1	5	7	4	20000	2	1	2	1	2	2				2					2	6.4	2	2				2		2		2
MLG509	90677	NAA	5	1	2	31	2	1	1	NAKULABYE	NAKULABYE	703993333	4	1			2		1	6	4	4	6000	1	2		1	2	2				2					2	5.4	2	2				2		2		1
MLG510	660	OSR	5	1	2	31	1	1	1	KALERWE	KAWEMPE	771029214	4	1			2		1	4	4	4	8000	2	2		1	2	2				2					2	6.6	2	2				2		2		1
MLG511	99026	NAS	5	1	1	24	2	1	1	MAKINDYE	MAKINDYE	754969278	10	2	1		1	4	2		7	4	10000	1	1	1	1	2	2				2					2	6.2	2	2				2		2		1
MLG512	82216	BAF	5	1	3	36	2	1	1	KAWAALA	LUBAGA	751502206	4	2	1		1	4	1	6	9	4	10000	2	1	1	1	2	2				2					2	6.2	2	2				2		2		1
MLG513	51566	NDS	5	1	1	23	1	1	1	MULAGO	NSOBA	759692751	2	1			2		1	4	4	4	6000	2	1	1	1	2	2				2					2	6.2	2	2				2		2		1
MLG514	90444	KAS	5	1	2	35	1	1	1	BWAISE	BWAISE		4	1			2		1	4	5	4	20000	2	1	1	1	2	2				1	2	5	4	7	2	5.9	2	2				2		2		1
MLG515	7866	MUE	5	1	3	41	2	1	1	NAMIREMBE	LUBAGA	773941616	6	2	2		1	4	1	6	1	4		1	1	2	1	2	2				2					2	7.2	1	2				2		2		1
MLG516	67889	KAJ	5	1	2	60	1	1	1	LUBAGA	MENGO	752161702	6	2	2		1	4	1	4	7	4	20000	2	1	1	2	2	2				2					1	7.9	2	2				2		2		2
MLG517	96768	NAP	5	1	1	26	2	1	1	NABWERU	NABWERU	772003349	5	2	9		2		1	4	9	3	4000	1	1	2	1	2	2				1	2	4	2	5	2	7.2	2	2				2		2		2
MLG518	4211	NAM	5	1	3	55	2	1	1	NAMUNGOONA	LUBYE	752163102	5	2	1		1	4	1	4	1	2		2	1	1	1	2	2				2					2	7.9	1	1	2004	1	4	2		2		1
MLG519	10978	NAJ	5	1	2	28	2	1	1	KANYANYA	MPERERWE	70333827	4	1			2		1	4	7	4	6000	2	1	1	1	2	2				2					2	5.6	2	2				2		2		1
MLG520	92008	KAJ	5	1	2	59	1	1	1	LUGALA	LUBYE	772388830	4	2	1		1	4	1	4	7	6	20000	2	2		1	2	2				2					2	7.4	2	2				2		2		1
MLG521	40999	NYA	5	1	1	28	2	1	1	MULAGO	KAWEMPE NSOBA	784608805	2	1			2		1	5	1	2		2	1	1	1	2	2				2					2	5.9	2	2				2		2		1
MLG522	11132	NAM	5	1	2	21	2	1	1	NATEETE	NATEETE	701059752	10	2	1		1	4	1	4	1	3		2	2		1	2	2				2					2	6.2	2	2				2		2		1
MLG523	11136	NAR	5	1	3	26	2	1	1	KAJJANSI	KAJJANSI	762242468	10	2	1		1	2	1	4	7	3	6000	2	2		1	2	2				2					2	6.2	2	2				2		2		1
MLG524	11133	NAM	5	1	2	38	2	1	9	NATEETE	NATEETE	775131125	10	2	1		1	4	1	5	1	3		2	2		1	2	2				2					2	6.1	2	2				2		2		1
MLG525	53146	OKJ	5	1	2	56	1	1	9	KIJULE	KYANKENDE	774782805	40	2	1		1	1	1	4	9	3	6000	1	1		1	2	2				1	2	10	2	6	2	7.4	2	2				2		2		1
MLG526	51999	MUJ	5	1	2	28	1	1	1	KAMWOKYA	KAMWOKYA	752873036	5	2	1		1	4	1	4	10	6	20000	1	1	2	1	2	2				2					2	6.2	2	2				2		2		1
MLG527	4110	NTH	5	1	2	46	1	1	1	KIREKA	KIIRA	700491919	5	1			2		1	4	7	4	15000	1	1	2	1	2	2				2					2	6.2	2	2				2		2		1
MLG528	4498	TAM	5	1	3	59	2	1	1	LUGALA	LUBYE	700198102	5	2	2		1	4	1	3	9	3	8000	2	2		2	2	2				2					2	7.2	2	2				2		2		1
MLG529	8766	OKJ	5	1	5	62	1	1	1	NAMUNGOONA	LUBYE	702641248	4	2	2		1	4	2		5	6	20000	2	1	1	2	2	1	2	20	2	1	2	20	4	10	2	6.4	2	2				9	9	2		1
MLG530	9108	NAB	5	1	2	36	2	1	1	KAWEMPE	MBOGO	773008116	5	1			2		1	4	4	3	10000	2	2		1	2	2				1	2	5	3	7	2	5.4	2	2				2		2		1
MLG531	1246	MUF	5	1	2	30	1	1	1	NSOBA	MULAGO	773941949	1	1			2		2		7	4	20000	2	2		1	2	1	2	5	1	1	2	6	3	5	1	6.4	2	2				2		2		3
MLG532	9263	NAD	5	1	2	37	1	1	1	NAMIREMBE	CENTRAL ZONE	705613922	4	2	1		1	4	1	4	7	4	7000	2	2		1	2	2				2					2	6.4	2	2				2		2		1
MLG534	4966	KAH	5	1	3	31	1	1	1	NSAMBYA	NSAMBYA	776081937	4	2	1		1	4	1	2	5	4	20000	1	1		1	2	2				2					2	6.2	2	2				2		2		1
MLG536	4960	MUH	5	1	2	35	1	1	1	KANYANYA	MPERERWE	771377773	4	1			2		1	4	7	4	10000	2	2		1	2	2				2					2	5.4	2	2				2		2		1
MLG537	52706	KAJ	5	1	2	32	1	1	1	BULINDO	KIIRA	753960695	14	2	1		1	4	1	4	9	3	4000	2	2		1	2	2				1	2	8	2	4	2	7.6	2	2				2		2		1
MLG538	4997	NAJ	5	1	2	65	2	1	1	TULA	KAWEMPE	788420565	2	1			2		1	4	9	2	10000	1	1	2	1	2	2				2					2	6.4	2	2				2		2		1
MLG539	5672	SSP	5	1	3	64	1	1	1	NAMUNGOONA	LUBYE	702641248	5	2	1		1	4	1	2	5	4	30000	2	1	1	2	2	2				2					2	5.9	2	2				2		2		2
MLG540	9986	NAR	5	1	1	23	2	1	1	MULAGO	NSOBA	785992799	4	1			2		1	2	4	3	5000	2	2		1	2	2				2					2	6.7	2	2				2		2		2
MLG541	8116	KAM	5	1	2	35	1	1	1	BULANGA	BULANGA	757775500	10	2	2		1	9	1	2	7	4	15000	2	2		1	2	2				2					2	6.4	2	2				2		2		2
MLG543	83893	SEW	5	1	1	22	1	1	1	BUSEGA	BUSEGA	775664943	10	2	1		1	2	1	2	10	4		2	2		1	2	2				2					2	5.6	2	2				2		2		2
MLG544	11600	LOE	5	1	2	50	2	1	1	LUTEETE	LUTEETE	754025175	10	2	1		1	4	1	6	9	3	10000	2	2		1	2	2				2					2	7.4	2	2				2		2		1
MLG545	9266	KYT	5	1	1	22	2	1	1	NANSANA	NABWERU	775269206	4	2	2		1	4	1	6	9	2	7000	2	2		1	2	2				2					2	6.2	2	2				2		2		1
MLG546	55199	BAM	5	1	2	26	1	1	1	KYEBANDO	KAWEMPE	703293523	4	1			2		1	4	7	4	10000	2	2		2	2	2				2					2	7.8	2	2				2		2		3
MLG547	11643	TIC	5	1	2	43	1	1		KYEBANDO	KYEBANDO	789431231	4	1			2		1	6	1	3		2	2		2	2	2				2					2	7.8	2	2				2		2		2
MLG548	11429	TUB	5	1	2	22	2	1	1	KYEBANDO	NSOBA	752019568	4	1			2		1	4	7	3	10000	2	2		1	2	2				2					2	7.6	2	2				2		2		1
MLG549	46766	NAJ	5	1	2	40	1	2	1	BULONDO	BUTAGA	788087072	100	2	1		1	1	1	4	9	4	20000	2	2		1	2	2				1	2	10	4	6	2	7.6	2	2				2		2		2
MLG550	56944	MOL	5	1	3	65	1	2	1	NAMENGO	NAMENGO	783085538	40	2	1		1	1	1	4	9	3	5000	2	2		2	2	2				2					2	7.8	2	2				2		2		1
MLG551	11352	NAB	5	1	2	40	2	1	1	MULAGO	NSOBA		2	1			2		1	6	4	3	7000	2	2		1	2	2				2					2	6.4	2	2				2		2		2
MLG552	4996	BAJ	5	1	3	30	2	1	1	BWAISE	KAWEMPE	758224598	3	1			2		1	5	4	4	7000	2	1	1	1	2	2				2					2	5.6	2	2				2		2		1
MLG553	57533	MWR	5	1	2	30	1	1	1	NAGURU	NAKAWA	705052452	4	2	1		1	4	1	4	1	4		2	2		2	2	2				2					2	6.2	2	2				2		2		2
MLG554	57446	BAI	5	1	3	30	1	1	1	KAMPALA	LUBAGA	753531424	4	2	1		1	4	1	3	7	3	10000	2	2		2	2	2				2					2	6.2	2	2				2		2		3
MLG555	4997	MUR	5	1	2	35	1	2	1	KONKTOMI	NGALONKALU	755938288	45	2	1		1	1	1	4	9	3	10000	2	1	1	2	2	2				1	2	10	4	9	2	7.2	2	2				2		2		3
MLG556	4998	NAH	5	1	3	35	2	1	1	KATOOKE	KATOOKE	778094861	4	1			2		1	6	4	3	7000	2	2		1	2	2				2					2	6.4	2	2				2		2		3
MLG557	57955	OPD	5	1	1	23	1	1	1	NSANJI	NSANJI	700774317	14	2	2		1	4	1	4	10	6		2	2		2	2	2				2					2	7.2	2	2				2		2		2
MLG558	11463	NAM	5	1	1	21	2	1	1	MAKERERE	MAKERERE	755362363	4	1			2		1	2	10	4		2	2		2	2	2				1	2	3	1	4	2	6.2	2	2				2		2		3
MLG559	4677	KAD	5	1	5	66	1	1	1	LUBOWA	MAKINDYE EAST	75878883	6	2	1		1	4	1	4	10	6		2	2		1	2	2				2					2	6.6	2	2				2		2		1
MLG560	4632	NAS	5	1	2	24	2	1	1	MAKERERE	MAKERERE	700506289	3	1			2		1	4	1	4		2	1	1	1	2	2				2					2	6.2	2	2				2		2		2
MLG561	11709	ANF	5	1	1	18	2	1	1	KYEBANDO	NSOBA	702370855	4	1			2		1	4	10	4		2	2		1	2	2				2					2	5.7	2	2				2		2		1
MLG562	11684	AMK	5	1	3	52	2	1	1	KAMWOKYA	SSEBAGABA		4	1			2		1	4	1	3		2	2		2	2	2				2					2	6.7	2	2				2		2		1
MLG563	4778	OKI	5	1	2	52	1	1	1	NAMUNGOONA	LUBYE	700261942	4	2	1		1	4	1	2	7	4	10000	2	2		2	2	2				2					2	6.2	2	2				2		2		1
MLG564	9048	NAA	5	1	2	29	1	1	1	KAWEMPE	MBOGO	772194917	5	1			2		1	6	4	4	6000	2	2		2	2	2				2					2	5.2	2	2				2		2		1
MLG565	4678	KAH	5	1	2	38	2	1	1	BWAISE	KAWEMPE	774192449	2	1			2		1	4	4	3	7000	2	2		2	2	2				2					2	5.7	2	2				2		2		2
MLG566	13540	NAB	5	1	2	24	2	1	1	KAWEMPE	MBOGO	700194922	5	2	3	COST	2		1	4	7	5	25000	2	2		2	2	2				2					2	6.9	2	2				2		1	1	2
MLG567	9089	OKJ	5	1	3	56	1	1	1	NAMIREMBE	NAMIREMBE	772406469	4	2	1		1	4	1	4	8	6	20000	2	2		1	2	1	2	10	2	1	2	10	2	4	2	6.4	2	2				2		2		1
MLG568	4467	TUI	5	1	2	41	1	1	1	LUGOBA	NAMIREMBE	773149782	4	2	1		1	4	1	4	7	4	20000	2	2		1	2	2				2					2	5.6	2	2				2		2		1
MLG570	63398	BAM	5	1	2	31	1	1	1	MAKERERE	MAKERERE	772194922	3	1			2		2		7	4	20000	2	2		1	2	2				2					2	6.4	2	2				2		1	1	1
MLG571	4621	NOA	5	1	2	19	2	1	1	KAWEMPE	LUGOBA	752563332	4	1			2		1	4	1	4		2	2		2	2	2				2					2	6.2	2	2				2		2		2
MLG572	5978	JJI	5	1	2	27	1	1	1	KATWE	KATWE 1	779487305		1			2		2		7	5	20000	2	2		2	2	2				2					2	6.6	2	2				2		2		3
MLG573	1403	NGS	5	1	2	37	2	2	1	NAWAIKOKE	NAMAWA	779486347	70	2	1		2		1	1	1	3		2	2		2	2	2				2					2	6.2	2	2				2		2		2
MLG574	11939	TUJ	5	1	1	19	2	1	1	MAKERERE	MAKERERE	774662931	2	1			2		1	2	1	4		1	1		1	2	2				2					2	6.4	2	1	2015	1	4	1	1	1	2	2
MLG575	4977	NAG	5	1	1	20	2	1	1	NAKAWEDDE	BULANGE	751607807	4	2	1		1	4	1	4	10	4	10000	2	2		2	2	2				2					2	6.2	2	2				2		2		1
MLG576	3210	NUG	5	1	3	47	1	1	1	NABWERU	NANSANA	753525042	5	1			2		1	4	5	3	20000	2	2		2	2	2				2					2	6.2	2	2				2		2		3
MLG577	40244	NAA	5	1	3	50	2	1	1	KAWEMPE	MBOGO	706240862	5	1			2		1	4	1	4		2	2		2	2	2				2					2	5.6	2	2				2		2		1
MLG578	14922	NAA	5	1	3	56	2	1	1	NAMUNGOONA	LUBYE	773475751	4	2	1		2		1	4	4	3	4000	2	2		2	2	2				2					2	7.2	2	2				2		2		3
MLG579	49026	KAF	5	1	3	40	1	1	1	KAWEMPE	NSOOBA	772748528	5	1			2		1	4	7	4	10000	2	2		2	2	2				2					2	7.2	2	2				2		2		1
MLG581	4266	SSI	5	1	3	42	1	1	1	KAWEMPE	NSOOBA	782177187	4	1			2		1	4	7	3	6000	2	2		2	2	2				2					2	6.2	2	2				2		2		1
MLG582	40928	MAI	5	1	2	44	1	1	1	KAWEMPE	MBOGO	759211061	4	1			2		1	4	5	6	20000	2	1	1	1	2	1	1	7	2	1	2	8	4	6	2	6.2	1	2				1	1	1	3	1
MLG583	41962	NZH	5	1	5	74	1	1	1	MAIN STREET	MAIN STREET	772379967	65	2	1		1	1	1	4	9	4	6000	2	2		2	2	2				2					2	7.4	2	2				2		2		1
MLG584	64116	NAA	5	1	5	54	2	1	1	LUBYE	LUBYE	700614194	5	2	2		1	4	1	4	9	4	10000	2	2		1	2	2				9					2	6.2	2	2				2		2		1
MLG585	12411	NAI	5	1	2	24	2	1	1	WANDEGEYA	WANDEGEYA	777878515	2	1			2		1	4	1	5		2	2		1	2	2				2					2	6.2	2	2				2		1	1	1
MLG586	12437	NAA	5	1	3	35	2	1	1	GOMBE	GOMBE	784562228	7	2	1		1	4	1	6	9	3	4000	2	2		1	2	2				2					2	5.4	2	2				2		2		2
MLG587	61870	KAS	5	1	2	72	1	1	1	MAKERERE	KAVULE		4	1			2		1	5	7	4		2	1	1	2	2	2				2					2	7.8	2	2				2		2		1
MLG588	16193	TUA	5	1	1	25	1	1	1	NANSANA	NABWERU	750330770	4	2	2		2		1	4	7	4	10000	2	2		2	2	2				2					2	8.2	2	2				2		2		2
MLG589	33902	KEN	5	1	1	23	2	1	1	NTINDA	NTINDA	704972991	7	2	2		2		1	8	1	5		2	2		1	2	2				2					2	4.7	2	2				1	2	1	1	1
MLG590	6258	SEI	5	1	2	42	1	1	1	MPERERWE	KANYANYA	75547777	6.2	1			2		1	1	1	3		1	2		2	2	2				2					2	6.8	2	2				2		1	1	1
MLG591	6250	ISM	5	1	2	47	1	1	1	WANDEGEYA	WANDEGEYA	753946508	2	1			2		2		7	2	70000	2	2		2	2	2				2					2	6.2	2	1	1994	1	1	2		2		2
MLG592	10863	NAS	5	1	1	28	2	1	1	NANSANA	NANSANA	775639217	5	2	2		2		1	4	7	5		2	2		2	2	2				2					2	7.1	2	2				1	2	1	1	1
MLG593	4996	NAS	5	1	2	28	2	1	1	WANDEGEYA	KAWEMPE	775639217	5	1			2		1	4	7	4	20000	2	1	1	2	2	2				2					2	6.2	2	2				2		2		1
MLG594	5609	KAJ	5	1	4	31	1	1	1	NANSANA	NABWERU	758647174	6	2	2		2		1	2	5	6	15000	2	1	2	1	2	1	1	7	2	1	1	8	3	6	2	5.4	2	2				1	1	2		1
MLG595	62650	KOT	5	1	2	30	1	1	1	KYEBANDO	KISALASOLO	781926471	6	1			2		2		7	2	15000	2	2		2	2	1	1	8	5	1	2	5	3	21	2	7.2	2	2				2		2		1
MLG596	12718		5	1	5	64	2	1	1	BULENGA	BULENGA	782198875	18	2	1		1	4	1	6	9	2	4000	2	2		2	2	2				2					2	6.2	2	2				2		2		1
MLG598	12759	NAJ	5	1	2	32	2	1	1	KAZO	KAZO WEST	772005784	5	2	1		1	4	1	4	1	3		2	2		2	2	2				2					2	6.6	1	2				2		2		1
MLG599	63086	KIR	5	1	3	40	1	2	2	KIWERERE	LUWUNIKA	78743160	15	2	1		1	1	1	4	9	1	5000	2	2		2	2	2				2					2	10	2	2				2		2		2
MLG600	4522	NAM	5	1	3	32	2	1	1	KYEBANDO	KYEBANDO NSOOBA	782464575	5	1			2		1	4	8	6	40000	2	2		2	2	2				2					2	6.2	2	2				2		1	1	1
MLG601	12745	NAA	5	1	6	18	2	2	1	ZANTA	ZANA	705978116		2	2		1	1	9	7	10	2		2	2		2	2	2				2					2	6.4	2	2				1	2	1	1	1
MLG602	12936	NAM	5	1	2	26	2	2	1	KAYUNGA	GOMBE WARD	787381913	25	2	2		2		1	5	7	3	5000	2	2		1	2	2				2					2	5.9	2	2				2		1	1	2
MLG604	12973	NAC	5	1	3	75	2	1	1	MULAGO	NSOOBA	78331000	4	1			2		1	6	9	2	4000	2	2		2	2	2				2					2	4.6	2	2				2		2		1
MLG606	4920	NAG	5	1	1	23	2	1	1	MPELERWE	GAYAZA	787683643	3	2	2		2	2	9	7	1	3		2	2		1	2	2				2					2	6.2	2	2				2		1	1	1
MLG608	64380	KIH	5	1	2	36	1	1	1	MAKERERE	KAVULE	700778243	2	1			2		1	4	1	1		2	2		2	2	2				2					2	6.4	2	2				2		2		1
MLG609	64320	NSS	5	1	1	26	1	1	1	KABALAGALA	KAWEMPE EAST		17	2	1		2		2		1	1	10000	2	1	1	2	2	2				2					2	5.6	2	2				1	3	1	1	2
MLG613	64730	ABJ	5	1	2	52	1	1	1	LUBAGA	KAZO	702657926	5	2	1		1	4	1	4	7	4	20000	2	1	1	2	2	2				1	2	15	4	10	2	6.2	1	2				2		2		1
MLG615	13023	NAS	5	1	1	19	2	1	1	BULANGE	NAKIWEDDE	772345200	6	2	1		1	4	1	2	10	4		2	2		2	2	2				9					2	6.2	2	2				2		2		2
MLG616	65000	KAM	5	1	6	18	1	1	1	KANYANYA	KANYANYA	750616858	3	1			2		2		10	4		2	2		1	2	2				2					2	4	2	2				2		1	1	2
MLG617	64990	SSB	5	1	4	30	1	1	1	MAKERERE	MAKERERE III	787620412	1	1			2		2		5	4	5000	2	2		1	2	2				2					2	6.2	2	2				2		1	1	1
MLG618	4961	SHN	5	1	1	22	2	1	1	NAMUNGOONA	LUBYE	702194764	3	2	1		1	4	1	4	10	6		2	2		1	2	2				2					2	6.4	2	2				2		2		1
MLG620	4782	MUA	5	1	5	62	1	1	1	GOMBA	MPIGI	774401168	22	2	1		1	1	1	4	9	4	10000	2	2		1	2	2				2					2	7.2	2	2				2		2		1
MLG621	63340	MUH	5	1	2	40	1	1	1	KATANGA	WANDEGEYA	751743530	1	1			2		2		7	2	20000	2	2		1	2	2				2					2	5.6	2	1	1998	1	1	1	2	1	1	1
MLG622	13202	NAS	5	1	2	29	2	1	1	NAKULABYE	BUKESA	754795962	5	2	1		1	2	9	8	1	4		2	2		1	2	2				2					2	7.2	2	2				2		1	1	2
MLG625	13154	ANV	5	1	5	66	2	1	9	KIREKA	KIREKA	772871354	6	2	1		1	4	1	6	1	2		2	2		1	2	2				2					2	5.4	2	2				2		2		1
MLG626	65000	KOJ	5	1	2	42	1	2	1	AGWOK	NYARAVUR	784073321	100	2	1		1	1	2		5	4	5000	2	2		1	2	2				1	2	8	4	28	2	5.9	2	2				1	2	1	1	2
MLG628	13245	GIL	5	1	3	29	2	1	1	MAKERERE	MAKERERE	77317160	3	1			2		1	4	4	2		2	2		2	2	2				2					2	6.9	2	2				2		2		1
MLG629	65780	SAU	5	1	6	18	1	1	1	NAMAGOMA	NAMAGOMA	759902684	11	1			1	2	2		10	2		2	2		1	2	2				2					2	7.2	2	2				2		2		1
MLG630	13241	MUT	5	1	3	65	2	9	9	KIFUMBILA	KAMWOKYA	702191164	5	2	1		1	2	1	6	7	3	10000	2	2		1	2	2				2					2	6.4	2	2				2		2		2
MLG631	13223	AKA	5	1	3	40	2	1	2	ENTEBBE	BUGONGA	781564621	10	2	1		1	1	2		1	1		2	2		1	2	2				2					2	7.7	2	2				2		2		1
MLG632	13290	NYK	5	1	5	90	2	1	2	NSOOBA	MULAGO	704364588	1	1			2		9	8	1	1		1	1		2	2	2				2					2	7.2	2	2				2		1	1	2
MLG633	13496	NAB	5	1	1	18	2	1	1	MULAGO	KAVULE	785646139	2	1			2		1	4	10	4		2	2		1	2	2				2					2	6.7	2	2				2		2		1
MLG634	15463	NAZ	5	1	2	35	2	1	1	KALERWE	KAWEMPE	787262261	2	1			2		1	6	9	2	5000	2	2		1	2	2				2					2	6.2	2	2				2		2		2
MLG635	13464	KIP	5	1	1	25	2	1	1	KAWAALA	KASUBI	700496424	2	1			2		1	8	1	4		2	2		1	2	2				2					2		2	2				2		1	1	2
MLG636	13442	KAS	5	1	1	18	2	1	1	KIFUMBIRA	KAMWOKYA		2	1			2		1	2	10	4		2	2		2	2	2				2					2	5.2	2	2				2		2		2
MLG637	66590	MNS	5	1	2	42	1	1	1	NANSANA	NANSANA WEST ZONE	752359017	4	2	1		1	4	1	4	10	6	20000	2	2		1	2	2				2					2	6.2	2	2				2		2		2
MLG638	66250	KAP	5	1	2	49	1	2	1	LWANABATYA	BUWANGA	757201592	49	2	2		2		2		10	2	20000	1	2		2	2	2				1	1	16	8	56	2	6.4	2	2				1	3	1	1	2
MLG639	68260	KAK	5	1	3	46	1	1	1	KYABARESA	KAWANDA		18	2	2		2		2		3	1		2	2		1	2	1	1	5	5	2					2	6.9	2	2				1	2	1	1	1
MLG640	13368	ATV	5	1	2	34	2	1	1	MBUYA	MBUYA	7810193883	7	1			2		1	8	1	5		2	2		1	2	2				2					2	6.2	2	2				2		1	1	1
MLG641	64250	NAS	5	1	2	29	2	2	1	BWEYOGERERE	SABAGABO	758915031	7	2	2		2		2		7	5	110000	2	2		1	2	2				2					2	6.3	2	2				2		1	1	1
MLG642	67920	NDS	5	1	1	45	1	1	1	NATEETE	MAKAYI	774462941	6	2	2		2		2		5	2	5000	2	2		2	2	2				2					2	6.2	2	2				1	2	1	1	2
MLG643	4966	MPB	5	1	2	33	2	1	1	KYEBANDO		752621137	2	1			2		1	6	7	1	6000	2	2		1	2	2				2					2	5.5	2	2				2		1	1	1
MLG644	20416	SSJ	5	1	2	78	1	2	1	KYAGALANYI	KAMENGO	773428754	41	2	1		1	1	2		1	2		2	2		1	2	2				1	2	50	1	7	2	7.2	2	2				1	2	1	1	1
MLG645	52860	NSA	5	1	2	40	1	2	1	ZANA	BUNAMWAYA	774462941	6	2	1		1	1	2		10	6	50000	2	2		2	2	2				2					2	6.7	2	2				1	4	1	1	1
MLG646	67572	KAC	5	1	2	39	1	1	1	MAKERERE	KAVULE	773985600	3	1			2		1	4	4	3	5000	2	2		2	2	2				2					2	6.2	2	2				2		2		1
MLG647	67550	UKR	5	1	6	18	1	9	1	KASUBI	KASUBI	792106745		2	9		2		2		10	2		2	2		1	2	2				2					2		2	2				1	2	1	1	1
MLG648	67620	YIP	5	1	1	23	1	1	1	BWAISE	KAWEMPE	782667715	3	1			2		2		10	4	6000	2	2		1	2	2				2					2	5.5	2	1	2002	1	1	1	2	1	1	1
MLG649	13739	NAH	5	1	3	50	2	1	1	KAZO	KAZO CENTRAL	705246025	5	2	1		1	4	1	4	7	4	20000	2	2		1	2	2				2					2	6.2	2	2				2		2		1
MLG650	13288	NAS	5	1	1	25	2	1	1	MPELERWE	K0MAMBOGA	788472209	4	1			2		1	8	1	2		2	2		1	2	2				2					2	7.2	2	1	2010	1	1	1	2	1	1	1
MLG651	21900	LWL	5	1	3	29	2	2	1	KYANGWALI	KYANGWALI	777760721	40	9	9		1	1	1	8	3	1		2	2		1	2	2				2					2	9.1	2	2				2		1	1	2
MLG652	13720	NAJ	5	1	1	20	2	1	1	BWAISE	BWAISE	784909956	2	1			2		1	8	10	3	5000	2	2		1	2	2				2					2	5.1	2	2				2		1	1	2
MLG653	67980	BWJ	5	1	2	38	1	1	1	NANKULABYE	NANKULABYE	774318226	2	2	1		1	1	2		4	2	10000	9	9		1	2	2				2					1	6.2	2	2				1	3	1	1	2
MLG654	13865	NAS	5	1	2	33	2	1	1	MULAGO	MULAGO	701033402	1	1			2		1	8	10	6	12000	2	2		1	2	2				2					1	4.9	2	2				1	2	1	1	1
MLG655	13903	NAR	5	1	2	39	2	1	1	NSOOBA	MULAGO	751590683	2	1			2		1	4	7	3	10000	2	2		2	2	2				2					2	6.9	2	2				1	2	1	1	1
MLG656	68650	MWM	5	1	3	35	1	1	1	KIBUYE	WANSANSO	754526709	4	2	3	COST	2		2		10	2	5000	2	2		2	2	2				2					2	8.9	2	2				1	4	1	1	3
MLG657	13857	ADB	5	1	2	25	2	2	1	GANDA	NANSANA	773231454	10	2	2		2		1	8	1	3		2	2		1	2	2				2					2	5.2	2	2				2		1	1	2
MLG658	4997	KAE	5	1	9	29	1	1	1	LUBYE	LUBYE	773441920	4	2	1		1	4	1	2	7	3	5000	2	2		2	2	2				2					2	7.2	2	2				2		2		3
MLG659	6778	KIM	5	1	2	33	2	1	1	NAMASUBA	MAKINDYE	702040899	5	2	1		2		2		9	4	10000	2	2		1	2	2				2					2	6.2	2	2				2		2		1
MLG660	6762	NAH	5	1	3	40	2	1	1	KAWEMPE	MBOGO	702414959	5	1			2		1	4	3	3	4000	2	2		1	2	2				2					1	6.2	2	1				2		2		1
MLG661	90499	BIS	5	1	3	42	1	1	1	NAMUNGOONA	LUBYE	774194964	4	2	1		1	4	1	4	7	3	10000	2	2		1	2	2				2					2	6.2	2	2				2		2		2
MLG662	5488	TAP	5	1	2	30	1	1	1	KAWEMPE	KAWEMPE	702169412	5	2	2		2		2		9	2		2	2		1	2	2				2					2	5.7	2	2				2		1	1	2
MLG663		NAP	5	1	1	49	2	1	1	KABALAGALA	KABALAGALA	777440294	6	2	3	COST	2		1	8	1	2		2	2		1	2	2				2					2	7.2	2	2				2		1	1	1
MLG664	49991	MUJ	5	1	2	50	1	1	1	NAMIREMBE	NAMIREMBE	709410460	5	2	2		2		2		7	5	20000	1	2		1	2	2				2					2	6.6	2	2				2		2		1
MLG665	92677	SSJ	5	1	2	64	1	1	1	MUKONO	GOMA	702662412	15	2	3	COST	2		2		3	4	4000	2	2		1	2	2				2					2	6.9	2	2				1	4	1	1	1
MLG666	4111	NAE	5	1	1	40	2	1	1	KALERWE	KAWEMPE		3	1			2		1	8	7	5	5000	2	2		1	2	2				2					2	6.2	2	2				2		9	1	1
MLG667	6700	NAJ	5	1	5	28	2	2	1	MPIGI	MPIGI	702141924	15	2	1		1	1	1		1	3		2	2		2	2	2				2					2	6.7	2	2				1	1	1	1	1
MLG668		KAI	5	1	1	34	1	1	1	RUBAGA	RUBAGA	702441690	5	2	3	COST	2		2		1	2		2	2		2	2	2				2					2	6.4	2	2				2		1	1	1
MLG669	622	EMJ	5	1	3	25	1	1	1	KIREKA	KIREKA	718416824	5	2	1		1	2	2		7	5	15000	2	2		1	2	2				2					2	6.9	2	2				2		1	1	1
MLG670	4470	NAM	5	1	2	20	2	2	1	BAMUNANIKA	ZILOBWE	788887823	40	2	3	COST	2		1	8	2	4		2	2		2	2	2				2					2	6.2	2	2				2		1	1	1
MLG671	42066	ZZP	5	1	2	23	1	1	1	KAGOMA	KAWANDA	704540941	10	2	2		2		2		7	4	15000	2	2		2	2	2				2					2		2	2				1	2	1	1	1
MLG672	9922	KIR	5	1	2	28	1	9	1	TEBUYOLEKA	TEBUYOLEKA	751591009	5	2	2		2		1		10	5	50000	2	2		1	2	2				2					2	7.2	2	2				1	3	9	1	1
MLG673	4966	KAG	5	1	2	33	1	1	1	WANDEGEYA	WANDEGEYA	772190946	2	1			2		1	2	8	6	20000	2	2		2	2	2				2					2	5.9	2	2				2		2		1
MLG674	40926	ANC	5	1	3	57	1	1	1	NAMUGONGO	NAMUGONGO	777665225	10	2	1		1	4	1	4	7	5	10000	2	1	1	1	2	2				2					2	6.7	2	1	2011	1	4	2		1	3	1
MLG676	4998	GIS	5	1	2	34	1	9	9	NANGABO	NANGABO	757330079	5	2	1		1	4	1	4	3	3	10000	2	2		1	2	2				2					2	6.4	1	2				2		2		1
MLG678	4999	MUS	5	1	1	24	1	1	1	KAMULI	KAMULI	785156624	4	2	2		2		1	4	7	4	20000	2	2		2	2	9	9			2					2	6.4	1	2				2		2		1
MLG679	13442	KUS	5	1	1	24	1	1	1	KAWEMPE	KAWEMPE		5	2	2		2		2		1	3		2	2		2	2	2				2					2	7.8	2	2				2		1	1	1
MLG680	66250	LUD	5	1	2	40	1	1	1	NAMASUBA	NAMASUBA	700261942	10	2	2		2		2		7	4	50000	2	2		1	2	2				2					2	7.5	2	2				2		1	1	1
MLG681	56780	OMT	5	1	2	49	2	1	1	MAWANDA ROAD	MULAGO	772161948	2	1			2		1	12	7	3	5000	2	1	1	1	2	2				2					2	7.4	2	2				1	4	1	1	2
MLG682	64990	OSD	5	1	2	32	1	1	1	NAMUGOONA	LUBYE	703411924	4	2	2		2		2		7	4	15000	2	2		1	2	2				2					2	6.9	2	2				1	4	1	1	1
MLG683	26280	NAS	5	1	2	20	2	1	2	KAWEMPE	KAWEMPE	773141940	5	2	2		2		1	8	2	4		2	2		1	2	2				2					2	7.9	2	2				2		1	1	1
MLG684	57240	LUJ	5	1	2	19	1	2	1	JINJA	MAFUMBIRA	703900300	60	2	3	COST	2		2		7	4	5000	2	2		1	2	2				2					2	7.4	2	2				2		1	1	1
MLG685	12173	KAI	5	1	2	42	1	1	1	NANSANA	NANSANA	772490411		2	2		2		2		1	2		2	1	2	1	2	2				2					2	6.2	2	9				1	4	1	1	1
MLG686	11672	MUM	5	1	2	49	1	1	1	NAMUNGOONA	LUBYE	700777262	4	2	3	COST	2		2		7	1	5000	2	2		1	2	2				2					2	8.2	2	2				2		2		1
MLG687	56940	NAF	5	1	2	48	2	1	1	KAWEMPE	KAWEMPE	7702666634	5	2	3	COST	2		1	8	1	4		2	2		1	2	2				2					2	7.2	2	2				1	2	1	1	1
MLG688	13328	SES	5	1	2	22	1	1	1	MAKINDYE	MAKINDYE	706511744	5	9	9		2		2		9	5		2	2		1	2	2				2					2	5.5	2	2				1	4	1	1	1
MLG689	13293	NAL	5	1	3	38	2	1	1	NANSANA	NANSANA	775392289	6	2	2		2		1	8	5	5	4000	2	2		2	2	2				2					2	7.4	2	2				1	3	1	1	1
MLG690	13273	MUJ	5	1	2	77	1	1	1	KAWEMPE	KAWEMPE	702191949	5	2	3	COST	2		2		1	1		2	2		1	2	2				2					2	7.2	2	2				1	3	1	1	2
MLG691	36100	NAJ	5	1	2	22	2	2	1	KAYUNGA	KAYUNGA	711535719	20	2	1		1	1	1	8	3	2		2	2		1	2	2				2					2	6.2	2	2				1	4	1	1	1
MLG692	14516	WEF	5	1	2	18	2	1	1	KIREKA	NAKAWA	782156302	4	2	2		2		1	8	10	4	5000	2	2		2	2	2				2					2	5.2	2	2				2		1	1	2
MLG693	78210	GAB	5	1	2	25	1	1	1	NSANGI	NSANGI	773907923	8	2	2		2		2		7	4		2	2		1	2	2				9					2	5.9	2	2				1	1	1	1	1
MLG694	74280	ESB	5	1	1	18	1	1	1	NTINDA	NTINDA	774308934	7	2	2		2		1	4	10	4		2	2		2	2	2				2					2	4.9	2	2				2		2		1
MLG695	13903	MUE	5	1	3	44	1	1	1	KAZO	KAZO ANGOLA	759173082	5	2	2		2		2		1	1		2	2		2	2	2				2					2	5.6	2	2				1	4	1	1	1
MLG696	13463	KYN	5	1	2	26	2	1	1	NAKAWA	NAKAWA	702492605		2	2		2		2		4	4	20000	2	2		1	2	2				2					2	5.9	2	2				2		1	1	1
MLG697	66890	NAC	5	1	3	26	2	1	1	RUBAGA	RUBAGA	700641219	6	2	3	COST	2		9		7	5	10000	2	2		1	2	2				2					2	6.9	2	2				1	4	1	1	1
MLG698	21400	NAD	5	1	2	38	2	1	1	MAKINDYE	MAKINDYE	772961812	4	2	3	COST	2		1	8	7	6	50000	2	2		1	2	2				2					2	4.9	2	2				1	2	1	1	1
MLG699	37200	KAH	5	1	3	23	2	1	1	GAYAZA	GAYAZA	772446307	7	2	2		2		1	8	2	4		2	2		1	2	2				2					2		2	2				2		1	1	1
MLG700	4999	NSN	5	1	2	26	1	1	1	BUSEGA	BUSEGA	703170484	10	2	2		1	2	1	4	9	4	10000	2	1	1	1	2	2				2					2	5.4	2	1	2016	1	4	2		1	1	1
MLG701	9555	NGE	5	1	1	18	1	1	1	KIREKA	KIREKA		6	2	1		1	4	1	2	10	4		2	1	1	1	2	2				2					2	6.4	2	2				2		2		2
MLG703	4667	NAR	5	1	1	24	2	1	1	MAKINDYE		774896511		2	3	COST	2		1	12	1	5		2	2		2	2	2				2					2	6.4	2	2				1	2	1	1	1
MLG704	48400	SSJ	5	1	2	28	1	1	1	MASAJJA	BUSEGA	778435043	7	2	2		2		2		7	3	5000	2	2		2	2	2				2					2	5.4	2	2				2		1	1	1
MLG708	11840	MUL	5	1	2	26	1	1	1	KATUNGA	GOMBE	750716238	20	2	2		2		1	4	7	3	20000	2	2		1	2	2				1	2	6	1	4	2	6.2	2	2				2		2		1
MLG709	14830	LUJ	5	1	2	32	2	2	1	BULAGO	BULAGO	702474228	20	2	2		2		1	12	2	4		2	1	1	2	2	2				2					2	7.2	2	2				1	3	1	1	1
MLG710	75300	LUJ	5	1	2	56	1	2	1	BULAGO	BULAGO	783787978	25	2	2		2		2		10	3	10000	2	1	1	2	2	2				2					2	4.9	2	2				1	3	1	1	1
MLG711	4667	KAG	5	1	1	31	1	1	1	MULAGO	MULAGO II	752713831		1			2		2		7	4	20000	2	2		2	2	2				2					2	6.4	2	1	2003	2	1	1		1		1
MLG713	9267	OJP	5	1	2	45	1	1	1	GABA	MAKINDYE	700564954	5	2	1		1	2	1	2	5	6	20000	2	2		1	2	2				2					2	6.2	2	2				2		2		1
MLG714	15450	KIR	5	1	1	50	2	1	1	BWEYOGERERE	KIRINYA	701653387	6	2	2		2		1	12	1	4		2	2		2	2	2				2					2	5.6	2	2				1	2	1	1	1
MLG715	15001	MUA	5	1	1	20	1	1	1	NANSANA	NANSANA	788959164	6	2	2		9	9	2		10	6		2	2		2	9	2									2	4.5	2	2				1	2	1	1	1
MLG716	40977	KIP	5	1	2	58	2	1	1	GABA	GABA	757538078	6	2	3	COST	2		1	8	2	4		2	2		2	2	2				2					2	5.4	2	2				1	3	1	1	1
MLG717	4166	LAP	5	1	1	29	1	1	1	KAMWOKYA	SABAGABO		7	2	2		2		2		7	3	70000	2	2		2	2	2				2					2	6.6	2	2				1	2	1	1	1
MLG726	4667	GAG	5	1	2	30	1	1	1	MBOGO	KAWEMPE	700161794		1			2		1	3	4	4	15000	2	2		2	2	2				2					2	7.2	2	2				2		2		1
MLG727	26698	NAZ	5	1	1	24	2	1	1	MAFUMBIRA	MAFUMBIRA	773941302	60	2	1		1	1	1		10	6		2	1	2	1	2	2				2					2	6.4	2	2				2		2		3
MLG728	4989	SHN	5	1	1	20	2	1	1	MASAKA	MASAKA	703491106	90	2	1		1	1	1	3	10	4		2	2		2	2	2				2					2	5.4	2	2				2		2		1
MLG729	4668	SEJ	5	1	2	40	1	1	1	LUBAGA	LUBAGA		5	2	1		1	4	1	4	9	3	10000	2	2		2	2	2				2					2	6.1	2	2				2		2		1
MLG730	4999	ASA	5	1	1	21	2	1	1	LUBYE	LUBYE		4	2	1		1	4	1	3	1	3		2	2		2	2	2				2					2	6.4	2	2				2		2		1
MLG731	9266	NGP	5	1	3	40	1	1	1	NANSANA	NABWERU	703192104	4	2	1		1	4	1	2	3	4	10000	2	2		2	2	1	1	7	2	1	2	8	1	4	2	7.8	2	2				2		2		1
MLG733	40111	RWL	5	9	9	24	2	1	1	KABUSO	LUBAGA	758280946	5	2	1		1	4	1	4	4	3	15000	2	1	1	1	2	2				2					2	6.4	2	2				2		2		1
MLG734	40954	NAA	5	1	1	22	2	1	1	MAKINDYE	MAKINDYE	752167621	5	2	2		2		1	4	1	4		2	2		2	2	2				2					2	4.9	2	2				2		2		1
MLG736	4664	MAF	5	1	2	34	2	1	1	NALUMUNYE	NALUMUNYE	783333454	8	2	1		1	4	1	5	2	4		2	2		1	2	2				2					2	5.6	2	2				2		2		1
MLG737	4778	NAG	5	1	2	38	2	1	1	MBOGO	KAWEMPE	705661618	5	1			2		1	4	7	3	15000	2	2		1	2	2				2					2	6.7	2	2				2		2		1
MLG738	4977	MUJ	5	1	2	34	1	1	1	NATEETE	MUTUNDWE	782491645	7	2	1		1	4	1	4	8	6	20000	2	2		1	2	2				2					2	6.4	2	2				2		1	3	1
MLG742	9988	SEY	5	1	3	34	1	1	1	NABONGO	NABONGO	774967503	10	2	2		2		1	4	9	4	20000	2	2		1	2	2				2					2	6.7	2	2				2		2		1
MLG743	60466	SEE	5	1	2	42	1	1	1	KAWEMPE	MBOGO	783122833	5	1			2		1	2	7	4	15000	2	2		1	2	2				2					2	6.7	2	2				2		2		1
MLG745	49978	KIE	5	1	1	26	2	1	1	NAJJANANKUMBI	NAJJANANKUMBI	785916764	6	2	1		1	2	1	4	7	6	10000	2	2		2	2	2				2					2	7.1	2	2				2		2		1
MLG748	48112	MBC	5	1	2	37	2	1	1	NANSANA	NANSANA	773416211	5	2	1		1	4	1	3	7	4	10000	2	2		2	2	2				2					2	7.8	2	2				2		2		1
MLG749	9223	KAG	5	1	1	26	2	1	1	GOMA	GOMA	700241920	25	2	1		1	1	1	3	7	6	20000	2	2		2	2	2				2					2	5.4	2	2				2		2		1
MLG750	9944	KAJ	5	1	2	48	1	1	1	GOMBE	GOMBE	778496203	15	2	1		1	1	1	3	9	4	10000	2	1	1	1	2	2				2					2	4.9	2	2				2		2		1
MLG751	9987	NAM	5	1	3	37	2	1	1	NANSANA	NANSANA	700192049	5	2	1		1	4	1	4	9	4	5000	2	2		2	2	2				2					2	6.4	2	2				2		2		1
MLG759	4162	NEA	5	1	2	29	2	1	1	WANDEGEYA	KATANGA	782532852	2	1			2		1	4	1	3		2	2		1	2	2				2					2	6.4	2	2				2		2		1
MLG760	4922	NAZ	5	1	2	30	2	1	1	WANDEGEYA	KATANGA	758675520	2	1			2		1	4	7	4	10000	2	1		1	2	2				2					2	5.9	2	1	2015	1	1	2		2		1
MLG764	426	NYC	5	1	2	39	2	1	1	KATANGA	WANDEGEYA	784227398	2	1			2		1	2	7	2	7000	2	2		1	2	2				2					2	6.6	2	2				2		2		1
MLG765	14072	JAM	5	1	2	60	1	1	1	WANDEGEYA	KATANGA	783610068	2	1			2		1	4	3	3		1	1	1	1	2	2				2					2	6.7	2	2				2		2		1
MLG766	4660	NAA	5	1	2	34	2	1	1	NSABYA	NSAMBYA	753182427	4	1			2		1	3	7	4	15000	2	2		1	2	2				2					2	6.4	2	9				2		2		1
MLG769	429	ABS	5	1	3	35	9	1	1	NANSANA	KYEBANDO		5	2	1		1	4	1	3	5	4	20000	2	2		1	2	1	2	10	2	1	2	10	2	5	2	6.7	2	2				2		2		2
RAU353		KUY	2	1	2	63	1	1	1	OSU	BAZAR	782831123	1	1			2		1	8	10	4	500	2	2		1	2	2				2					2	8.9	2	2				2		1	1	9
ARU381
ARU449
ARUA430
LAC226
LAC227
LAC228
LAC229
LAC230
LAC231
LAC232
LAC233
LAC234
LAC235
LAC236
LAC237
LAC265
LAC266
MBL140
MBR147
MBR218
MBR219
MBR221
MBR241
MBR245
MBR248
MBR252
MLG127
MLG158
MLG232
MLG326
MLG327
MLG328
MLG329
MLG449
MLG450
MLG533
MLG597
MLG60
MLG603
MLG605
MLG607
MLG610
MLG611
MLG612
MLG614
MLG623
MLG624
MLG627
MLG675
MLG677
MLG712
MLG718
MLG720
MLG721
MLG753
MLG758
MLG770
MLG771
MLG772
MLG773
MLG774
MLG775
MLG776
MLG777
MLG833
[truncated: 55 more columns]
